# Supplementary material for: Construction and validation of a prognostic model for hepatocellular carcinoma: Inflammatory ferroptosis and mitochondrial metabolism indicate a poor prognosis
Source: Front Oncol. 2023 Jan 5;12:972434. doi: 10.3389/fonc.2022.972434 (PMC9850107; doi:10.3389/fonc.2022.972434)
Supplement: Supplementary file 1 [file DataSheet_1.zip]

Archive with 19 entries (18 files):
- DATA SHEET 3/
- DATA SHEET 3/ST6 pair-chi.xlsx
- __MACOSX/DATA SHEET 3/._ST6 pair-chi.xlsx
- DATA SHEET 3/ST2 GO.xlsx
- __MACOSX/DATA SHEET 3/._ST2 GO.xlsx
- DATA SHEET 3/ST7 pair.xlsx
- __MACOSX/DATA SHEET 3/._ST7 pair.xlsx
- DATA SHEET 3/ST1 antibody.xlsx
- __MACOSX/DATA SHEET 3/._ST1 antibody.xlsx
- DATA SHEET 3/ST3 KEGG.xlsx
- __MACOSX/DATA SHEET 3/._ST3 KEGG.xlsx
- DATA SHEET 3/ST9.xlsx
- __MACOSX/DATA SHEET 3/._ST9.xlsx
- DATA SHEET 3/ST5 Ferr.xlsx
- __MACOSX/DATA SHEET 3/._ST5 Ferr.xlsx
- DATA SHEET 3/ST4.xlsx
- __MACOSX/DATA SHEET 3/._ST4.xlsx
- DATA SHEET 3/ST8.xlsx
- __MACOSX/DATA SHEET 3/._ST8.xlsx
