# Supplementary material for: Construction and validation of a prognostic model for hepatocellular carcinoma: Inflammatory ferroptosis and mitochondrial metabolism indicate a poor prognosis
Source: Front Oncol. 2023 Jan 5;12:972434. doi: 10.3389/fonc.2022.972434 (PMC9850107; doi:10.3389/fonc.2022.972434)
Supplement: Supplementary file 1 [file DataSheet_1.zip › DATA SHEET 3/ST6 pair-chi.xlsx]

## Sheet: ST6 pair-chi
Supplement Table 6. Hub genes expression difference between HCC and para-cancerous tissue
Gene Name	Expression	n		P value
		LIHC	Adj-non LIHC
EZH2	low	17	86	4.0876E-21
	high	87	18
GRPEL2	low	34	73	1.3506e-07
	high	70	31
PIGU	low	30	75	1.0476e-09
	high	74	29
PPMIG	low	30	73	5.7242e-09
	high	74	31
DSTP2	low	57	49	0.332
	high	47	55
SF3B4	low	34	74	6.2209e-08
	high	70	30
TCOF1	low	52	51	1.000
	high	52	53
TUBG1	low	63	44	0.013
	high	41	60
txnRD1	low	62	42	0.008
	high	42	62
mycn	low	55	49	0.488
	high	49	55
NDRG1	low	34	69	2e-06
	high	70	35
SQSTM1	low	55	52	0.781
	high	49	52
UCK2	low	55	52	0.781
	high	49	52
