# Supplementary material for: Construction and validation of a prognostic model for hepatocellular carcinoma: Inflammatory ferroptosis and mitochondrial metabolism indicate a poor prognosis
Source: Front Oncol. 2023 Jan 5;12:972434. doi: 10.3389/fonc.2022.972434 (PMC9850107; doi:10.3389/fonc.2022.972434)
Supplement: Supplementary file 1 [file DataSheet_1.zip › DATA SHEET 3/ST2 GO.xlsx]

## Sheet: ST2 GO
Supplement table 2: GO analysis results
ONTOLOGY	ID	Description	GeneRatio	BgRatio	pvalue	p.adjust	qvalue	geneID	Count
BP	GO:0007059	chromosome segregation	108/1648	334/18866	6.68e-35	3.85e-31	3.57e-31	SKA1/MSTO1/NCAPG/HJURP/NUF2/CDCA5/BIRC5/NEK2/NDC80/CDC20/UBE2C/SKA3/CENPF/PTTG1/KIFC1/KIF4A/SPC25/CDT1/TOP2A/KIF2C/PRC1/CCNB1/BUB1/DLGAP5/TTK/KIF18B/CDC6/EME1/AURKB/CDCA8/MKI67/TRIP13/RACGAP1/DSCC1/BUB1B/PLK1/CENPE/NSMCE2/ZWINT/KIF18A/NCAPH/CENPW/XRCC3/KIF23/KIF14/CENPH/CDCA2/ANAPC7/SPDL1/FEN1/FAM83D/RECQL5/TACC3/CENPK/DSN1/AKAP8L/DDX12P/FANCD2/MAD2L1/NUSAP1/ECT2/TTL/SIRT7/DCTN2/NAA10/TUBG1/OIP5/…	108
BP	GO:0000280	nuclear division	120/1648	428/18866	5.57e-32	1.61e-28	1.49e-28	CDC25C/MND1/MSTO1/NCAPG/NUF2/CDCA5/BIRC5/NEK2/FBXO43/NDC80/ASPM/CDC20/CCNB2/UBE2C/CENPF/CDK1/PTTG1/KIFC1/AURKA/KIF4A/CDT1/TOP2A/KIF2C/PRC1/CCNB1/BUB1/PKMYT1/DLGAP5/TTK/KIF18B/CDC6/EME1/AURKB/ANLN/CDCA8/MKI67/TRIP13/RACGAP1/DSCC1/BUB1B/PLK1/CENPE/NSMCE2/MYBL2/ZWINT/KIF18A/NCAPH/XRCC3/KIF23/KIF14/RAD54L/ANAPC7/SPDL1/RAD54B/UBE2S/TACC3/CENPK/CUL9/DSN1/AKAP8L/CUL7/RAD51/FANCD2/MAD2L1/NUSAP1/MTBP/KIF1…	120
BP	GO:0048285	organelle fission	127/1648	476/18866	1.8e-31	3.46e-28	3.21e-28	CDC25C/MND1/MSTO1/NCAPG/NUF2/CDCA5/BIRC5/NEK2/FBXO43/NDC80/ASPM/CDC20/CCNB2/UBE2C/CENPF/CDK1/PTTG1/KIFC1/AURKA/KIF4A/CDT1/TOP2A/KIF2C/PRC1/CCNB1/BUB1/PKMYT1/DLGAP5/TTK/KIF18B/CDC6/EME1/AURKB/ANLN/CDCA8/MKI67/TRIP13/RACGAP1/DSCC1/BUB1B/MTFR2/PLK1/CENPE/NSMCE2/MYBL2/ZWINT/KIF18A/NCAPH/XRCC3/KIF23/KIF14/RAD54L/ANAPC7/SPDL1/RAD54B/UBE2S/TACC3/CENPK/CUL9/DSN1/AKAP8L/CUL7/MAPT/RAD51/FANCD2/MAD2L1/NUSAP…	127
BP	GO:0140014	mitotic nuclear division	94/1648	286/18866	4.02e-31	5.8e-28	5.37e-28	CDC25C/MSTO1/NCAPG/NUF2/CDCA5/BIRC5/NEK2/FBXO43/NDC80/CDC20/CCNB2/UBE2C/CENPF/CDK1/PTTG1/KIFC1/AURKA/KIF4A/CDT1/KIF2C/PRC1/CCNB1/BUB1/PKMYT1/DLGAP5/TTK/KIF18B/CDC6/AURKB/ANLN/CDCA8/MKI67/TRIP13/RACGAP1/DSCC1/BUB1B/PLK1/CENPE/NSMCE2/MYBL2/ZWINT/KIF18A/NCAPH/XRCC3/KIF23/KIF14/ANAPC7/SPDL1/UBE2S/TACC3/CENPK/CUL9/DSN1/AKAP8L/CUL7/MAD2L1/NUSAP1/MTBP/KIF11/SIRT7/DCTN2/NAA10/TUBG1/CHEK1/KIFC2/PSRC1/NCAP…	94
BP	GO:0000819	sister chromatid segregation	75/1648	196/18866	6.02e-30	6.94e-27	6.43e-27	MSTO1/NCAPG/NUF2/CDCA5/NEK2/NDC80/CDC20/UBE2C/CENPF/PTTG1/KIFC1/KIF4A/CDT1/TOP2A/KIF2C/PRC1/CCNB1/BUB1/DLGAP5/TTK/KIF18B/CDC6/AURKB/CDCA8/TRIP13/RACGAP1/DSCC1/BUB1B/PLK1/CENPE/NSMCE2/ZWINT/KIF18A/NCAPH/XRCC3/KIF23/KIF14/ANAPC7/SPDL1/FEN1/TACC3/CENPK/DSN1/AKAP8L/DDX12P/MAD2L1/NUSAP1/DCTN2/NAA10/TUBG1/PSRC1/NCAPH2/RMI2/KNSTRN/NCAPD2/TUBG2/LCMT1/CDK5RAP2/RAD51C/KATNB1/POGZ/RRS1/ANAPC11/KIF22/ESCO2/N…	75
BP	GO:0098813	nuclear chromosome segregation	89/1648	272/18866	2.34e-29	2.25e-26	2.08e-26	MSTO1/NCAPG/NUF2/CDCA5/NEK2/NDC80/CDC20/UBE2C/CENPF/PTTG1/KIFC1/KIF4A/CDT1/TOP2A/KIF2C/PRC1/CCNB1/BUB1/DLGAP5/TTK/KIF18B/CDC6/EME1/AURKB/CDCA8/TRIP13/RACGAP1/DSCC1/BUB1B/PLK1/CENPE/NSMCE2/ZWINT/KIF18A/NCAPH/XRCC3/KIF23/KIF14/ANAPC7/SPDL1/FEN1/FAM83D/TACC3/CENPK/DSN1/AKAP8L/DDX12P/FANCD2/MAD2L1/NUSAP1/ECT2/TTL/SIRT7/DCTN2/NAA10/TUBG1/PSRC1/NCAPH2/RMI2/KNSTRN/NCAPD2/TUBG2/LCMT1/CCNE2/SLX4/CDK5RAP2/…	89
BP	GO:0000070	mitotic sister chromatid segregation	66/1648	161/18866	1.43e-28	1.18e-25	1.09e-25	MSTO1/NCAPG/NUF2/CDCA5/NEK2/NDC80/CDC20/UBE2C/CENPF/PTTG1/KIFC1/KIF4A/CDT1/KIF2C/PRC1/CCNB1/BUB1/DLGAP5/TTK/KIF18B/CDC6/AURKB/CDCA8/TRIP13/RACGAP1/DSCC1/BUB1B/PLK1/CENPE/NSMCE2/ZWINT/KIF18A/NCAPH/XRCC3/KIF23/KIF14/ANAPC7/SPDL1/TACC3/CENPK/DSN1/AKAP8L/MAD2L1/NUSAP1/DCTN2/NAA10/TUBG1/PSRC1/NCAPH2/KNSTRN/NCAPD2/TUBG2/LCMT1/CDK5RAP2/KATNB1/POGZ/RRS1/ANAPC11/KIF22/NCAPG2/INCENP/ESPL1/SPAG5/TPR/SMC2/SM…	66
BP	GO:0006260	DNA replication	86/1648	273/18866	4.43e-27	3.19e-24	2.96e-24	EXO1/CDK1/CDC45/CDT1/RRM2/DTL/CDC6/EME1/TICRR/CCNA2/FAM111B/DSCC1/ORC1/E2F8/ORC6/TONSL/RNASEH2A/EHMT2/POLQ/MCM10/RFC4/FEN1/CHAF1A/GINS1/CHTF18/POLA2/E2F7/MCM2/RECQL5/PIF1/RAD51/DBF4B/MCM6/PRIM2/DACH1/RAD9A/CDC7/CACYBP/GINS2/WDHD1/MCM3/POLD1/CHAF1B/POLG2/RHNO1/BLM/CLSPN/MCM5/LIG1/CDAN1/CHEK1/GINS3/MCM4/ATAD5/RMI2/HRAS/PCNA/HMGA1/ING5/CCNE2/DNA2/SLX4/PRIM1/LIG3/DONSON/BRCA2/MCM8/DBF4/TIPIN/TREX1/ES…	86
BP	GO:0000075	cell cycle checkpoint	74/1648	219/18866	1.38e-25	8.83e-23	8.18e-23	CDC25C/E2F1/NDC80/CDC20/CENPF/CDK1/AURKA/CDC45/CDT1/TOP2A/CCNB1/BUB1/DTL/TTK/CDC6/EME1/AURKB/TICRR/TRIP13/ORC1/BUB1B/PLK1/GTSE1/E2F8/ZWINT/XRCC3/PRCC/SPDL1/PEA15/E2F7/NABP2/FANCD2/MAD2L1/RAD9A/PCBP4/CDK5RAP3/WDR76/MSH2/RHNO1/BLM/BRSK1/CLSPN/CHEK1/TAOK2/BAX/THOC5/KNTC1/HRAS/PCNA/LCMT1/PIDD1/DNA2/CDKN2B/CDK5RAP2/SFN/DONSON/ZWILCH/INTS7/TIPIN/TREX1/CASP2/DCLRE1B/TIMELESS/CHEK2/TOPBP1/TPR/PRKDC/MDC1/…	74
BP	GO:0007093	mitotic cell cycle checkpoint	62/1648	166/18866	2.64e-24	1.53e-21	1.41e-21	CDC25C/E2F1/NDC80/CDC20/CENPF/CDK1/AURKA/CDT1/TOP2A/CCNB1/BUB1/TTK/CDC6/EME1/AURKB/TICRR/TRIP13/ORC1/BUB1B/PLK1/GTSE1/E2F8/ZWINT/XRCC3/PRCC/SPDL1/E2F7/NABP2/FANCD2/MAD2L1/RAD9A/PCBP4/CDK5RAP3/MSH2/BLM/BRSK1/CLSPN/TAOK2/BAX/KNTC1/HRAS/PCNA/LCMT1/PIDD1/CDKN2B/CDK5RAP2/SFN/DONSON/ZWILCH/TIPIN/CASP2/DCLRE1B/CHEK2/TOPBP1/TPR/PRKDC/MDC1/ARID3A/BRCA1/PLK5/SOX4/HMGA2	62
BP	GO:1901990	regulation of mitotic cell cycle phase transition	106/1648	448/18866	6.19e-22	3.18e-19	2.95e-19	CDC25C/E2F1/CDCA5/NEK2/NDC80/CDC20/UBE2C/CENPF/CDK1/AURKA/CDC45/CDT1/CCNB1/HMMR/BUB1/DTL/DLGAP5/TTK/CEP131/CDC6/AURKB/ANLN/EZH2/CDKN2A/TICRR/TRIP13/ORC1/BUB1B/PLK1/CENPE/GTSE1/E2F8/NSMCE2/XRCC3/KIF14/CDKN2C/ANAPC7/SPDL1/PSMD4/E2F7/CEP250/HAUS5/DBF4B/MAD2L1/PSMB4/PLK4/CDC7/MTBP/PSMC4/PCBP4/CDK5RAP3/DCTN2/BLM/BRSK1/CLSPN/TUBG1/DYNLL1/TAOK2/BAX/KNTC1/ATAD5/PCNA/LCMT1/TPX2/CENPJ/CEP152/CDC25A/PIDD1/R…	106
BP	GO:0006261	DNA-dependent DNA replication	56/1648	151/18866	6.62e-22	3.18e-19	2.95e-19	CDC45/CDT1/CDC6/EME1/TICRR/DSCC1/ORC1/E2F8/ORC6/TONSL/POLQ/MCM10/RFC4/FEN1/GINS1/CHTF18/POLA2/E2F7/MCM2/RECQL5/RAD51/DBF4B/MCM6/PRIM2/DACH1/CDC7/GINS2/WDHD1/MCM3/POLD1/POLG2/BLM/MCM5/LIG1/GINS3/MCM4/ATAD5/PCNA/HMGA1/CCNE2/DNA2/PRIM1/LIG3/DONSON/BRCA2/DBF4/TIPIN/MCMDC2/ALYREF/TIMELESS/CHEK2/MMS22L/TOPBP1/FANCM/GINS4/POLA1	56
BP	GO:1901987	regulation of cell cycle phase transition	111/1648	486/18866	1.28e-21	5.69e-19	5.27e-19	CDC25C/E2F1/CDCA5/NEK2/NDC80/CDC20/UBE2C/CENPF/CDK1/AURKA/CDC45/CDT1/CCNB1/HMMR/BUB1/DTL/DLGAP5/TTK/CEP131/CDC6/AURKB/ANLN/EZH2/CDKN2A/TICRR/TRIP13/ORC1/BUB1B/PLK1/CENPE/GTSE1/E2F8/NSMCE2/XRCC3/KIF14/CDKN2C/ANAPC7/SPDL1/FAM83D/PSMD4/E2F7/CEP250/HAUS5/DBF4B/MAD2L1/PSMB4/PLK4/CDC7/MTBP/PSMC4/PCBP4/CDK5RAP3/DCTN2/BLM/BRSK1/CLSPN/TUBG1/ZNF16/CHEK1/DYNLL1/TAOK2/BAX/KNTC1/ATAD5/PCNA/LCMT1/TPX2/CENPJ/CE…	111
BP	GO:0071103	DNA conformation change	86/1648	355/18866	1.08e-18	4.43e-16	4.1e-16	NCAPG/HJURP/CDCA5/CDK1/TOP2A/CCNB1/CENPA/CENPM/CDKN2A/CENPL/DSCC1/CENPI/ASF1B/NCAPH/CENPW/ERCC6L/CENPH/POLQ/RAD54L/RAD54B/RFC4/CHAF1A/CENPU/CHTF18/MCM2/RECQL5/CENPK/AKAP8L/PIF1/RAD51/DDX12P/MCM6/NUSAP1/GINS2/MCM3/CHAF1B/NAA10/BLM/MCM5/CENPP/CDAN1/OIP5/CENPT/DAXX/SMYD3/SUV39H1/NCAPH2/MCM4/RAD18/EZH1/NAA40/DNMT3A/NCAPD2/CENPO/SIRT6/HMGB2/ITGB3BP/HMGA1/MORC2/RNF8/DNA2/TRIM28/CABIN1/PARP1/MCM8/MIS18A…	86
BP	GO:0006302	double-strand break repair	71/1648	262/18866	1.81e-18	6.98e-16	6.46e-16	CDCA5/CDC45/EME1/FOXM1/TRIP13/AP5Z1/NSMCE2/TONSL/PARPBP/XRCC3/XRCC2/POLQ/RAD54L/RAD54B/FEN1/MCM2/RECQL5/NABP2/RAD51/MCM6/FANCD2/CDC7/GINS2/MSH2/MCM3/SIRT7/RAD51AP1/BLM/SPIRE2/OTUB2/MCM5/CHEK1/FANCB/MCM4/RMI2/UBQLN4/SIRT6/PARP2/OGG1/RNF8/FUS/DNA2/ZFYVE26/HSF1/SLX4/LIG3/ACTR5/RAD51C/PARP1/BRCA2/MCM8/ESCO2/MCMDC2/FIGNL1/DCLRE1B/UBR5/TIMELESS/CHEK2/MMS22L/DCLRE1C/FANCM/BARD1/GINS4/PRKDC/MDC1/POLA1/BR…	71
BP	GO:0045930	negative regulation of mitotic cell cycle	83/1648	341/18866	3.21e-18	1.16e-15	1.07e-15	CDC25C/E2F1/NDC80/CDC20/CENPF/CDK1/PTTG1/AURKA/CDT1/TOP2A/CCNB1/BUB1/TTK/CDC6/EME1/AURKB/EZH2/CDKN2A/TICRR/TRIP13/ORC1/BUB1B/PLK1/GTSE1/E2F8/ZWINT/XRCC3/CDKN2C/PRCC/SPDL1/PSMD4/E2F7/NABP2/SCRIB/FANCD2/MAD2L1/PSMB4/RAD9A/MTBP/PSMC4/PCBP4/CDK5RAP3/MSH2/NAA10/BLM/BRSK1/CLSPN/CHEK1/TAOK2/BAX/KNTC1/HRAS/PCNA/LCMT1/DDIAS/PIDD1/PSMD10/BRINP2/CDKN2B/CDK5RAP2/SFN/DONSON/RBL1/ZWILCH/NLE1/MIIP/TIPIN/CASP2/D…	83
BP	GO:1902850	microtubule cytoskeleton organization involved in mitosis	49/1648	144/18866	1.56e-17	5.3e-15	4.9e-15	MSTO1/NUF2/BIRC5/NEK2/NDC80/CDC20/KIFC1/AURKA/KIF4A/SPC25/PRC1/CCNB1/DLGAP5/CENPA/TTK/AURKB/RACGAP1/PLK1/CENPE/MYBL2/KIF23/STMN1/TBCE/CENPH/SPDL1/STIL/WDR62/TACC3/MAD2L1/NUSAP1/KIF11/DCTN2/TUBG1/KIFC2/PSRC1/TUBG2/TPX2/POC1A/GPSM2/SAPCD2/MZT1/CDK5RAP2/PKD1/ESPL1/CHEK2/TPR/EFHC1/BORA/ARHGEF2	49
BP	GO:0051983	regulation of chromosome segregation	41/1648	107/18866	5.35e-17	1.71e-14	1.59e-14	CDCA5/NEK2/NDC80/CDC20/UBE2C/CENPF/PTTG1/CDT1/KIF2C/CCNB1/BUB1/DLGAP5/TTK/CDC6/AURKB/MKI67/TRIP13/RACGAP1/BUB1B/PLK1/CENPE/NSMCE2/XRCC3/ANAPC7/SPDL1/FEN1/TACC3/MAD2L1/ECT2/TTL/NAA10/RAD18/RMI2/KNSTRN/LCMT1/CDK5RAP2/ANAPC11/ESPL1/SPAG5/TPR/RCC2	41
BP	GO:0007051	spindle organization	55/1648	183/18866	9.31e-17	2.83e-14	2.62e-14	MSTO1/NUF2/BIRC5/NEK2/NDC80/ASPM/CDC20/KIFC1/AURKA/KIF4A/SPC25/PRC1/CCNB1/DLGAP5/TTK/AURKB/RACGAP1/PLK1/CENPE/MYBL2/CENPW/KIF23/STMN1/SAC3D1/TBCE/CENPH/STIL/WDR62/TACC3/HAUS5/GOLGA8B/KIF11/DCTN2/TUBG1/KIFC2/PSRC1/KNSTRN/TUBG2/TPX2/CENPJ/POC1A/GPSM2/MZT1/HAUS1/INCENP/PKD1/ESPL1/SPAG5/GOLGA2P5/CHEK2/TPR/EFHC1/BORA/STARD9/AUNIP	55
BP	GO:0045787	positive regulation of cell cycle	88/1648	396/18866	1.38e-16	3.98e-14	3.68e-14	CDC25C/E2F1/CDCA5/NDC80/UBE2C/CDK1/AURKA/CDC45/CDT1/CCNB1/DTL/DLGAP5/CDC6/AURKB/EZH2/RACGAP1/GTSE1/E2F8/NSMCE2/XRCC3/KIF23/KIF14/ANAPC7/FEN1/FAM83D/E2F7/DBF4B/MAD2L1/NUSAP1/CKS1B/PLK4/CDC7/MTBP/PCBP4/ECT2/TTL/RHNO1/ZNF16/CHEK1/PSRC1/BAX/THOC5/HSP90AB1/ATAD5/SPDYA/PCNA/CENPJ/POC1A/CKS2/GPSM2/CDC25A/PIDD1/RPTOR/HCFC1/MTA3/PSMD10/HSF1/LSM11/SFN/RAD51C/TFAP4/BRCA2/DBF4/ANAPC11/NPM1/PKD1/CEP295/ESPL1/…	88
BP	GO:0044786	cell cycle DNA replication	31/1648	65/18866	2.07e-16	5.7e-14	5.28e-14	CDC45/CDT1/E2F8/RFC4/FEN1/GINS1/POLA2/E2F7/MCM2/RAD51/DBF4B/MCM6/PRIM2/DACH1/CDC7/MCM3/POLD1/MCM5/LIG1/MCM4/ATAD5/PCNA/DNA2/PRIM1/DONSON/BRCA2/DBF4/TIPIN/MCMDC2/CHEK2/POLA1	31
BP	GO:0044839	cell cycle G2/M phase transition	69/1648	273/18866	2.92e-16	7.64e-14	7.08e-14	CDC25C/MELK/NEK2/CCNB2/CENPF/CDK1/AURKA/CCNB1/HMMR/PKMYT1/DTL/CEP131/CDC6/AURKB/TICRR/CCNA2/FOXM1/ORC1/PLK1/GTSE1/KIF14/PSMD4/CEP250/AKAP8L/HAUS5/DBF4B/PSMB4/PLK4/CDC7/PSMC4/CDK5RAP3/DCTN2/BLM/BRSK1/CLSPN/TUBG1/CHEK1/DYNLL1/TAOK2/ATAD5/LCMT1/TPX2/CENPJ/CEP152/CDC25A/MTA3/PSMD10/SFI1/CDKN2B/CEP41/CDK5RAP2/DONSON/RAD51C/CSNK1E/MIIP/OFD1/NPM1/HAUS1/CHEK2/TOPBP1/CEP290/RCC2/CDC25B/BORA/PLCB1/BRCA1/SM…	69
BP	GO:0031570	DNA integrity checkpoint	50/1648	161/18866	5.29e-16	1.33e-13	1.23e-13	CDC25C/E2F1/CDK1/AURKA/CDC45/CDT1/TOP2A/CCNB1/DTL/CDC6/EME1/TICRR/ORC1/PLK1/GTSE1/E2F8/PEA15/E2F7/FANCD2/RAD9A/PCBP4/CDK5RAP3/WDR76/MSH2/RHNO1/BLM/BRSK1/CLSPN/CHEK1/TAOK2/BAX/THOC5/PCNA/PIDD1/DNA2/SFN/DONSON/INTS7/TIPIN/TREX1/CASP2/TIMELESS/CHEK2/TOPBP1/PRKDC/MDC1/ARID3A/BRCA1/SOX4/HMGA2	50
BP	GO:0000725	recombinational repair	46/1648	140/18866	7.04e-16	1.69e-13	1.57e-13	CDC45/AP5Z1/NSMCE2/TONSL/PARPBP/XRCC3/XRCC2/POLQ/RAD54L/RAD54B/FEN1/MCM2/RECQL5/NABP2/RAD51/MCM6/CDC7/GINS2/MCM3/RHNO1/RAD51AP1/BLM/MCM5/CHEK1/FANCB/MCM4/RMI2/UBQLN4/SIRT6/FUS/ZFYVE26/SLX4/LIG3/RAD51C/PARP1/BRCA2/MCM8/MCMDC2/FIGNL1/TIMELESS/MMS22L/FANCM/GINS4/BRCA1/AUNIP/FIGNL2	46
BP	GO:0033260	nuclear DNA replication	29/1648	60/18866	1.23e-15	2.84e-13	2.63e-13	CDC45/CDT1/RFC4/FEN1/GINS1/POLA2/MCM2/RAD51/DBF4B/MCM6/PRIM2/DACH1/CDC7/MCM3/POLD1/MCM5/LIG1/MCM4/ATAD5/PCNA/DNA2/PRIM1/DONSON/BRCA2/DBF4/TIPIN/MCMDC2/CHEK2/POLA1	29
BP	GO:0000724	double-strand break repair via homologous recombination	45/1648	138/18866	2e-15	4.44e-13	4.11e-13	CDC45/AP5Z1/NSMCE2/TONSL/PARPBP/XRCC3/XRCC2/POLQ/RAD54L/RAD54B/FEN1/MCM2/RECQL5/NABP2/RAD51/MCM6/CDC7/GINS2/MCM3/RAD51AP1/BLM/MCM5/CHEK1/FANCB/MCM4/RMI2/UBQLN4/SIRT6/FUS/ZFYVE26/SLX4/LIG3/RAD51C/PARP1/BRCA2/MCM8/MCMDC2/FIGNL1/TIMELESS/MMS22L/FANCM/GINS4/BRCA1/AUNIP/FIGNL2	45
BP	GO:0007052	mitotic spindle organization	41/1648	118/18866	2.94e-15	6.29e-13	5.82e-13	MSTO1/NUF2/BIRC5/NEK2/NDC80/CDC20/KIFC1/AURKA/KIF4A/SPC25/PRC1/CCNB1/DLGAP5/TTK/AURKB/RACGAP1/PLK1/CENPE/MYBL2/KIF23/STMN1/TBCE/CENPH/STIL/WDR62/TACC3/KIF11/DCTN2/TUBG1/KIFC2/PSRC1/TUBG2/TPX2/POC1A/GPSM2/MZT1/PKD1/CHEK2/TPR/EFHC1/BORA	41
BP	GO:0006310	DNA recombination	71/1648	299/18866	3.56e-15	7.33e-13	6.79e-13	MND1/EXO1/CDC45/TOP2A/EME1/TRIP13/AP5Z1/NSMCE2/TONSL/PARPBP/XRCC3/XRCC2/POLQ/RAD54L/RAD54B/MCRS1/FEN1/MCM2/RECQL5/NABP2/PIF1/RAD51/MCM6/FANCD2/CDC7/GINS2/MSH2/MCM3/RHNO1/RAD51AP1/BLM/KPNA2/MCM5/INO80E/CHEK1/TCF3/FANCB/MCM4/ATAD5/RMI2/UBQLN4/SIRT6/HMGB2/PSMC3IP/RNF8/FUS/ZFYVE26/SLX4/LIG3/ACTR5/RAD51C/PARP1/BRCA2/MCM8/NFRKB/TREX1/MCMDC2/ALYREF/C11orf80/FIGNL1/TIMELESS/MMS22L/DCLRE1C/FANCM/GINS4/PRK…	71
BP	GO:0000086	G2/M transition of mitotic cell cycle	64/1648	254/18866	4.12e-15	8.2e-13	7.6e-13	CDC25C/MELK/NEK2/CCNB2/CENPF/CDK1/AURKA/CCNB1/HMMR/PKMYT1/DTL/CEP131/CDC6/AURKB/TICRR/CCNA2/FOXM1/ORC1/PLK1/KIF14/PSMD4/CEP250/HAUS5/DBF4B/PSMB4/PLK4/CDC7/PSMC4/CDK5RAP3/DCTN2/BLM/BRSK1/CLSPN/TUBG1/DYNLL1/TAOK2/LCMT1/TPX2/CENPJ/CEP152/CDC25A/MTA3/PSMD10/SFI1/CDKN2B/CEP41/CDK5RAP2/DONSON/RAD51C/CSNK1E/MIIP/OFD1/HAUS1/CHEK2/TOPBP1/CEP290/RCC2/CDC25B/BORA/PLCB1/BRCA1/SMARCD3/BRSK2/HMGA2	64
BP	GO:0090068	positive regulation of cell cycle process	71/1648	302/18866	6.15e-15	1.18e-12	1.09e-12	CDC25C/E2F1/CDCA5/NDC80/UBE2C/CDK1/AURKA/CDC45/CDT1/CCNB1/DTL/DLGAP5/CDC6/AURKB/EZH2/RACGAP1/GTSE1/E2F8/NSMCE2/XRCC3/KIF23/KIF14/ANAPC7/FEN1/FAM83D/E2F7/DBF4B/MAD2L1/NUSAP1/PLK4/CDC7/MTBP/PCBP4/ECT2/RHNO1/ZNF16/BAX/ATAD5/PCNA/CENPJ/POC1A/GPSM2/CDC25A/PIDD1/RPTOR/MTA3/LSM11/SFN/RAD51C/DBF4/ANAPC11/NPM1/CEP295/ESPL1/SPAG5/CASP2/CDK5R1/CHEK2/TPR/RCC2/CDC25B/ARID3A/KIF20B/PLCB1/BRCA1/PRDM9/SMARCD3/EG…	71
BP	GO:1902749	regulation of cell cycle G2/M phase transition	57/1648	217/18866	1.9e-14	3.54e-12	3.28e-12	CDC25C/NEK2/CENPF/CDK1/AURKA/CCNB1/HMMR/DTL/CEP131/CDC6/AURKB/TICRR/ORC1/PLK1/GTSE1/KIF14/PSMD4/CEP250/HAUS5/DBF4B/PSMB4/PLK4/CDC7/PSMC4/CDK5RAP3/DCTN2/BLM/BRSK1/CLSPN/TUBG1/CHEK1/DYNLL1/TAOK2/ATAD5/TPX2/CENPJ/CEP152/CDC25A/MTA3/PSMD10/SFI1/CEP41/CDK5RAP2/DONSON/RAD51C/CSNK1E/MIIP/OFD1/NPM1/HAUS1/TOPBP1/CEP290/RCC2/CDC25B/BRCA1/SMARCD3/HMGA2	57
BP	GO:0007088	regulation of mitotic nuclear division	48/1648	163/18866	2.01e-14	3.63e-12	3.36e-12	CDC25C/CDCA5/NEK2/FBXO43/NDC80/CDC20/UBE2C/CENPF/PTTG1/AURKA/CDT1/CCNB1/BUB1/PKMYT1/DLGAP5/TTK/CDC6/AURKB/ANLN/MKI67/TRIP13/BUB1B/PLK1/CENPE/NSMCE2/XRCC3/ANAPC7/SPDL1/TACC3/CUL9/CUL7/MAD2L1/NUSAP1/MTBP/KIF11/NAA10/CHEK1/KNTC1/LCMT1/L3MBTL1/CDK5RAP2/ANAPC11/ESPL1/TPR/BORA/KIF20B/CEP85/EGF	48
BP	GO:0051304	chromosome separation	35/1648	94/18866	2.85e-14	4.98e-12	4.61e-12	NDC80/CDC20/UBE2C/CENPF/PTTG1/CDT1/TOP2A/CCNB1/BUB1/DLGAP5/TTK/CDC6/EME1/AURKB/TRIP13/BUB1B/PLK1/CENPE/NSMCE2/NCAPH/XRCC3/ANAPC7/SPDL1/RECQL5/TACC3/MAD2L1/NCAPH2/NCAPD2/LCMT1/SLX4/CDK5RAP2/ANAPC11/ESPL1/FANCM/TPR	35
BP	GO:0010948	negative regulation of cell cycle process	77/1648	359/18866	8.29e-14	1.41e-11	1.3e-11	CDC25C/E2F1/NEK2/FBXO43/NDC80/CDC20/CENPF/CDK1/PTTG1/AURKA/CDT1/CCNB1/RRM2/BUB1/DTL/TTK/CDC6/AURKB/EZH2/CDKN2A/TICRR/TRIP13/ORC1/BUB1B/PLK1/GTSE1/E2F8/EHMT2/XRCC3/CCNF/CDKN2C/SPDL1/PSMD4/E2F7/RAD51/MAD2L1/PSMB4/CDC7/MTBP/PSMC4/PCBP4/CDK5RAP3/NAA10/BLM/BRSK1/CLSPN/CHEK1/TAOK2/BAX/HSP90AB1/PCNA/LCMT1/PIDD1/PSMD10/CDKN2B/CDK5RAP2/SFN/DONSON/RBL1/TFAP4/MIIP/NPM1/ESPL1/CASP2/PCGF2/CHEK2/TOPBP1/BTN2A2/…	77
BP	GO:0051306	mitotic sister chromatid separation	28/1648	64/18866	9.11e-14	1.5e-11	1.39e-11	NDC80/CDC20/UBE2C/CENPF/PTTG1/CDT1/CCNB1/BUB1/DLGAP5/TTK/CDC6/AURKB/TRIP13/BUB1B/PLK1/CENPE/NSMCE2/XRCC3/ANAPC7/SPDL1/TACC3/MAD2L1/NCAPH2/LCMT1/CDK5RAP2/ANAPC11/ESPL1/TPR	28
BP	GO:0010389	regulation of G2/M transition of mitotic cell cycle	53/1648	200/18866	1.07e-13	1.71e-11	1.58e-11	CDC25C/NEK2/CENPF/CDK1/AURKA/CCNB1/HMMR/DTL/CEP131/CDC6/AURKB/TICRR/ORC1/PLK1/KIF14/PSMD4/CEP250/HAUS5/DBF4B/PSMB4/PLK4/CDC7/PSMC4/CDK5RAP3/DCTN2/BLM/BRSK1/CLSPN/TUBG1/DYNLL1/TAOK2/TPX2/CENPJ/CEP152/CDC25A/MTA3/PSMD10/SFI1/CEP41/CDK5RAP2/DONSON/RAD51C/CSNK1E/MIIP/OFD1/HAUS1/TOPBP1/CEP290/RCC2/CDC25B/BRCA1/SMARCD3/HMGA2	53
BP	GO:0006323	DNA packaging	59/1648	240/18866	1.56e-13	2.43e-11	2.25e-11	NCAPG/HJURP/CDCA5/CDK1/TOP2A/CCNB1/CENPA/CENPM/CDKN2A/CENPL/CENPI/ASF1B/NCAPH/CENPW/CENPH/CHAF1A/CENPU/MCM2/CENPK/AKAP8L/NUSAP1/CHAF1B/NAA10/CENPP/CDAN1/OIP5/CENPT/DAXX/SMYD3/SUV39H1/NCAPH2/EZH1/NAA40/DNMT3A/NCAPD2/CENPO/SIRT6/HMGB2/ITGB3BP/HMGA1/MORC2/RNF8/TRIM28/CABIN1/MIS18A/NPM1/NCAPG2/INCENP/DNMT1/BEND3/CENPQ/TPR/SMC2/CENPN/PRDM9/TET1/SMC4/NAP1L3/HMGA2	59
BP	GO:0010965	regulation of mitotic sister chromatid separation	27/1648	61/18866	1.78e-13	2.7e-11	2.5e-11	NDC80/CDC20/UBE2C/CENPF/PTTG1/CDT1/CCNB1/BUB1/DLGAP5/TTK/CDC6/AURKB/TRIP13/BUB1B/PLK1/CENPE/NSMCE2/XRCC3/ANAPC7/SPDL1/TACC3/MAD2L1/LCMT1/CDK5RAP2/ANAPC11/ESPL1/TPR	27
BP	GO:0007091	metaphase/anaphase transition of mitotic cell cycle	26/1648	58/18866	3.46e-13	5.11e-11	4.73e-11	NDC80/CDC20/UBE2C/CENPF/CDT1/CCNB1/BUB1/DLGAP5/TTK/CDC6/AURKB/TRIP13/BUB1B/PLK1/CENPE/NSMCE2/XRCC3/ANAPC7/SPDL1/TACC3/MAD2L1/LCMT1/CDK5RAP2/ANAPC11/ESPL1/TPR	26
BP	GO:1901991	negative regulation of mitotic cell cycle phase transition	60/1648	251/18866	3.62e-13	5.22e-11	4.84e-11	CDC25C/E2F1/NDC80/CDC20/CENPF/CDK1/AURKA/CDT1/CCNB1/BUB1/TTK/CDC6/AURKB/EZH2/CDKN2A/TICRR/TRIP13/ORC1/BUB1B/PLK1/GTSE1/E2F8/XRCC3/CDKN2C/SPDL1/PSMD4/E2F7/MAD2L1/PSMB4/PSMC4/PCBP4/CDK5RAP3/BLM/BRSK1/CLSPN/TAOK2/BAX/PCNA/LCMT1/PIDD1/PSMD10/CDKN2B/CDK5RAP2/SFN/DONSON/RBL1/MIIP/CASP2/CHEK2/TOPBP1/BTN2A2/TPR/PRKDC/ARID3A/BRCA1/PLK5/KLF4/SOX4/TFDP3/HMGA2	60
BP	GO:0033044	regulation of chromosome organization	75/1648	356/18866	4.57e-13	6.27e-11	5.81e-11	CDCA5/NEK2/NDC80/CDC20/UBE2C/CENPF/PTTG1/CDC45/CDT1/TOP2A/CCNB1/BUB1/DLGAP5/TTK/CDC6/AURKB/MKI67/TRIP13/BUB1B/PLK1/CENPE/PYGO2/NSMCE2/SMG5/CCT3/XRCC3/NELFE/ANAPC7/SPDL1/FEN1/ZNF335/MCM2/TACC3/NABP2/AKAP8L/MAPT/PIF1/MAD2L1/LMNA/NAA10/CCT6A/OTUB2/CHEK1/CHTOP/MAPK3/RMI2/NAA40/LCMT1/PHF19/SIRT6/HMGA1/MORC2/DNMT3B/SLX4/TRIM28/CDK5RAP2/PARP1/ANAPC11/DNMT1/ESPL1/NSD1/CCT5/UCN/ZBTB7B/UBR5/PRDM12/TPR/BRCA…	75
BP	GO:0051783	regulation of nuclear division	50/1648	188/18866	4.57e-13	6.27e-11	5.81e-11	CDC25C/CDCA5/NEK2/FBXO43/NDC80/CDC20/UBE2C/CENPF/PTTG1/AURKA/CDT1/CCNB1/BUB1/PKMYT1/DLGAP5/TTK/CDC6/AURKB/ANLN/MKI67/TRIP13/BUB1B/PLK1/CENPE/NSMCE2/XRCC3/ANAPC7/SPDL1/TACC3/CUL9/CUL7/MAD2L1/NUSAP1/MTBP/KIF11/NAA10/CHEK1/KNTC1/LCMT1/L3MBTL1/CDK5RAP2/ANAPC11/ESPL1/TPR/BORA/KIF20B/PLCB1/CEP85/PRDM9/EGF	50
BP	GO:0044774	mitotic DNA integrity checkpoint	36/1648	108/18866	6.04e-13	8.1e-11	7.5e-11	CDC25C/E2F1/CDK1/AURKA/TOP2A/CCNB1/CDC6/EME1/TICRR/ORC1/GTSE1/E2F8/E2F7/FANCD2/RAD9A/PCBP4/CDK5RAP3/MSH2/BLM/BRSK1/CLSPN/TAOK2/BAX/PCNA/PIDD1/SFN/DONSON/TIPIN/CASP2/CHEK2/TOPBP1/PRKDC/MDC1/ARID3A/SOX4/HMGA2	36
BP	GO:0044784	metaphase/anaphase transition of cell cycle	26/1648	60/18866	9.18e-13	1.2e-10	1.11e-10	NDC80/CDC20/UBE2C/CENPF/CDT1/CCNB1/BUB1/DLGAP5/TTK/CDC6/AURKB/TRIP13/BUB1B/PLK1/CENPE/NSMCE2/XRCC3/ANAPC7/SPDL1/TACC3/MAD2L1/LCMT1/CDK5RAP2/ANAPC11/ESPL1/TPR	26
BP	GO:1901988	negative regulation of cell cycle phase transition	62/1648	270/18866	9.86e-13	1.26e-10	1.17e-10	CDC25C/E2F1/NDC80/CDC20/CENPF/CDK1/AURKA/CDT1/CCNB1/BUB1/DTL/TTK/CDC6/AURKB/EZH2/CDKN2A/TICRR/TRIP13/ORC1/BUB1B/PLK1/GTSE1/E2F8/XRCC3/CDKN2C/SPDL1/PSMD4/E2F7/MAD2L1/PSMB4/PSMC4/PCBP4/CDK5RAP3/BLM/BRSK1/CLSPN/CHEK1/TAOK2/BAX/PCNA/LCMT1/PIDD1/PSMD10/CDKN2B/CDK5RAP2/SFN/DONSON/RBL1/MIIP/CASP2/CHEK2/TOPBP1/BTN2A2/TPR/PRKDC/ARID3A/BRCA1/PLK5/KLF4/SOX4/TFDP3/HMGA2	62
BP	GO:0030071	regulation of mitotic metaphase/anaphase transition	25/1648	56/18866	1.1e-12	1.36e-10	1.26e-10	NDC80/CDC20/UBE2C/CENPF/CDT1/CCNB1/BUB1/DLGAP5/TTK/CDC6/AURKB/TRIP13/BUB1B/PLK1/CENPE/NSMCE2/XRCC3/ANAPC7/SPDL1/MAD2L1/LCMT1/CDK5RAP2/ANAPC11/ESPL1/TPR	25
BP	GO:0033045	regulation of sister chromatid segregation	31/1648	84/18866	1.11e-12	1.36e-10	1.26e-10	CDCA5/NDC80/CDC20/UBE2C/CENPF/PTTG1/CDT1/CCNB1/BUB1/DLGAP5/TTK/CDC6/AURKB/TRIP13/BUB1B/PLK1/CENPE/NSMCE2/XRCC3/ANAPC7/SPDL1/FEN1/TACC3/MAD2L1/NAA10/RMI2/LCMT1/CDK5RAP2/ANAPC11/ESPL1/TPR	31
BP	GO:0000077	DNA damage checkpoint	43/1648	151/18866	1.61e-12	1.94e-10	1.8e-10	CDC25C/E2F1/CDK1/AURKA/CCNB1/DTL/EME1/TICRR/PLK1/GTSE1/E2F8/PEA15/E2F7/FANCD2/RAD9A/PCBP4/CDK5RAP3/WDR76/MSH2/RHNO1/BLM/BRSK1/CLSPN/CHEK1/TAOK2/BAX/THOC5/PCNA/PIDD1/SFN/DONSON/INTS7/TIPIN/TREX1/CASP2/CHEK2/TOPBP1/PRKDC/MDC1/ARID3A/BRCA1/SOX4/HMGA2	43
BP	GO:0000082	G1/S transition of mitotic cell cycle	64/1648	287/18866	1.72e-12	2.03e-10	1.87e-10	CDC25C/IQGAP3/CDKN3/E2F1/CDK1/AURKA/CDC45/CDT1/CCNB1/RRM2/CDC6/EZH2/CDKN2A/ORC1/GTSE1/E2F8/ORC6/KIF14/CDKN2C/MCM10/POLA2/E2F7/MCM2/MCM6/PRIM2/CDC7/MTBP/PCBP4/CDK5/MCM3/MCM5/BAX/MCM4/SPDYA/PCNA/CDK16/TYMS/CDC25A/PIDD1/RPTOR/CCNE2/CDKN2B/LSM11/PRIM1/SFN/RBL1/MCM8/DBF4/PKD1/CASP2/BCAT1/TRIM71/CHEK2/BTN2A2/PRKDC/POLA1/ARID3A/PLCB1/E2F3/PLK5/KLF4/MYC/SOX4/TFDP3	64
BP	GO:1905818	regulation of chromosome separation	27/1648	66/18866	1.79e-12	2.07e-10	1.92e-10	NDC80/CDC20/UBE2C/CENPF/PTTG1/CDT1/CCNB1/BUB1/DLGAP5/TTK/CDC6/AURKB/TRIP13/BUB1B/PLK1/CENPE/NSMCE2/XRCC3/ANAPC7/SPDL1/TACC3/MAD2L1/LCMT1/CDK5RAP2/ANAPC11/ESPL1/TPR	27
BP	GO:1902099	regulation of metaphase/anaphase transition of cell cycle	25/1648	58/18866	2.91e-12	3.29e-10	3.05e-10	NDC80/CDC20/UBE2C/CENPF/CDT1/CCNB1/BUB1/DLGAP5/TTK/CDC6/AURKB/TRIP13/BUB1B/PLK1/CENPE/NSMCE2/XRCC3/ANAPC7/SPDL1/MAD2L1/LCMT1/CDK5RAP2/ANAPC11/ESPL1/TPR	25
BP	GO:0033047	regulation of mitotic sister chromatid segregation	28/1648	72/18866	3.08e-12	3.42e-10	3.16e-10	NDC80/CDC20/UBE2C/CENPF/PTTG1/CDT1/CCNB1/BUB1/DLGAP5/TTK/CDC6/AURKB/TRIP13/BUB1B/PLK1/CENPE/NSMCE2/XRCC3/ANAPC7/SPDL1/TACC3/MAD2L1/NAA10/LCMT1/CDK5RAP2/ANAPC11/ESPL1/TPR	28
BP	GO:1903046	meiotic cell cycle process	49/1648	193/18866	5.05e-12	5.49e-10	5.09e-10	CDC25C/MND1/NUF2/FBXO43/ASPM/CDC20/PTTG1/AURKA/TOP2A/BUB1/TTK/EME1/TRIP13/BUB1B/PLK1/KIF18A/NCAPH/RAD54L/RAD54B/RAD51/FANCD2/SIRT7/SPIRE2/TUBG1/NCAPH2/SPDYA/NCAPD2/TUBG2/CKS2/CDC25A/PSMC3IP/CCNE2/HSF1/SLX4/RAD51C/BRCA2/FANCA/MCMDC2/INCENP/ESPL1/C11orf80/FIGNL1/FANCM/SMC2/CDC25B/PLCB1/PRDM9/SMC4/MEI4	49
BP	GO:0044843	cell cycle G1/S phase transition	66/1648	310/18866	7.12e-12	7.6e-10	7.04e-10	CDC25C/IQGAP3/CDKN3/E2F1/CDK1/AURKA/CDC45/CDT1/CCNB1/RRM2/CDC6/EZH2/CDKN2A/CCNA2/ORC1/GTSE1/E2F8/ORC6/KIF14/CDKN2C/MCM10/FAM83D/POLA2/E2F7/MCM2/MCM6/PRIM2/CDC7/MTBP/PCBP4/CDK5/MCM3/MCM5/BAX/MCM4/SPDYA/PCNA/CDK16/TYMS/CDC25A/PIDD1/RPTOR/CCNE2/CDKN2B/LSM11/PRIM1/SFN/RBL1/MCM8/DBF4/PKD1/CASP2/BCAT1/TRIM71/CHEK2/BTN2A2/PRKDC/POLA1/ARID3A/PLCB1/E2F3/PLK5/KLF4/MYC/SOX4/TFDP3	66
BP	GO:0044773	mitotic DNA damage checkpoint	33/1648	101/18866	1.03e-11	1.08e-09	9.99e-10	CDC25C/E2F1/CDK1/AURKA/CCNB1/EME1/TICRR/GTSE1/E2F8/E2F7/FANCD2/RAD9A/PCBP4/CDK5RAP3/MSH2/BLM/BRSK1/CLSPN/TAOK2/BAX/PCNA/PIDD1/SFN/DONSON/TIPIN/CASP2/CHEK2/TOPBP1/PRKDC/MDC1/ARID3A/SOX4/HMGA2	33
BP	GO:0051383	kinetochore organization	15/1648	22/18866	1.17e-11	1.21e-09	1.12e-09	NUF2/NDC80/CENPF/CDT1/DLGAP5/CENPA/CENPE/CENPW/CENPH/CENPK/CENPT/POGZ/SMC2/CENPN/SMC4	15
BP	GO:0051321	meiotic cell cycle	57/1648	254/18866	2.17e-11	2.19e-09	2.03e-09	CDC25C/MND1/NUF2/NEK2/FBXO43/ASPM/EXO1/CDC20/PTTG1/AURKA/TOP2A/BUB1/PKMYT1/TTK/EME1/TRIP13/BUB1B/PLK1/KIF18A/NCAPH/XRCC2/RAD54L/RAD54B/RAD51/FANCD2/SIRT7/SPIRE2/TUBG1/NCAPH2/SPDYA/NCAPD2/TUBG2/CKS2/CDC25A/PSMC3IP/CCNE2/HSF1/SLX4/METTL3/RAD51C/BRCA2/FANCA/MCMDC2/INCENP/ESPL1/C11orf80/STK35/FIGNL1/FANCM/SMC2/CDC25B/SMC1B/PLCB1/PRDM9/TDRD1/SMC4/MEI4	57
BP	GO:0006338	chromatin remodeling	51/1648	218/18866	4.94e-11	4.91e-09	4.55e-09	HJURP/CENPA/CENPM/CDKN2A/CENPL/CENPI/CENPW/CENPH/VPS72/CENPU/CENPK/SMARCA4/INO80E/PABPC1L/CENPP/OIP5/CENPT/DAXX/SUV39H1/EZH1/NAA40/DNMT3A/CENPO/SIRT6/HMGB2/ITGB3BP/HMGA1/HCFC1/MORC2/HDAC4/RNF8/SMARCD1/TRIM28/ACTR5/SUV39H2/HDAC5/MIS18A/NPM1/DNMT1/BEND3/CHD1L/CENPQ/TPR/CENPN/NPM3/TET1/SMARCD3/GATA3/MYB/MYC/HMGA2	51
BP	GO:0006270	DNA replication initiation	19/1648	39/18866	8.68e-11	8.49e-09	7.86e-09	CDC45/CDT1/CDC6/TICRR/ORC1/ORC6/MCM10/POLA2/MCM2/MCM6/PRIM2/MCM3/MCM5/MCM4/CCNE2/PRIM1/MCMDC2/TOPBP1/POLA1	19
BP	GO:0140013	meiotic nuclear division	44/1648	177/18866	1.29e-10	1.24e-08	1.15e-08	MND1/NUF2/FBXO43/ASPM/CDC20/PTTG1/AURKA/TOP2A/BUB1/TTK/EME1/TRIP13/BUB1B/PLK1/KIF18A/NCAPH/RAD54L/RAD54B/RAD51/FANCD2/SIRT7/SPIRE2/NCAPH2/SPDYA/CKS2/PSMC3IP/CCNE2/HSF1/SLX4/RAD51C/BRCA2/FANCA/MCMDC2/INCENP/ESPL1/C11orf80/FIGNL1/FANCM/SMC2/CDC25B/PLCB1/PRDM9/SMC4/MEI4	44
BP	GO:0033046	negative regulation of sister chromatid segregation	20/1648	44/18866	1.36e-10	1.28e-08	1.19e-08	NDC80/CDC20/CENPF/PTTG1/CDT1/CCNB1/BUB1/TTK/AURKB/TRIP13/BUB1B/PLK1/XRCC3/SPDL1/MAD2L1/NAA10/LCMT1/CDK5RAP2/ESPL1/TPR	20
BP	GO:0051985	negative regulation of chromosome segregation	20/1648	45/18866	2.24e-10	2.09e-08	1.93e-08	NDC80/CDC20/CENPF/PTTG1/CDT1/CCNB1/BUB1/TTK/AURKB/TRIP13/BUB1B/PLK1/XRCC3/SPDL1/MAD2L1/NAA10/LCMT1/CDK5RAP2/ESPL1/TPR	20
BP	GO:0006275	regulation of DNA replication	33/1648	112/18866	2.3e-10	2.11e-08	1.95e-08	CDK1/CDT1/CDC6/TICRR/CCNA2/DSCC1/E2F8/EHMT2/RFC4/CHTF18/E2F7/DBF4B/DACH1/CDC7/CACYBP/POLG2/BLM/CDAN1/ATAD5/HRAS/PCNA/DNA2/LIG3/DONSON/BRCA2/DBF4/TIPIN/ESCO2/UCN/TIMELESS/CHEK2/MCIDAS/EGF	33
BP	GO:0051052	regulation of DNA metabolic process	70/1648	365/18866	2.45e-10	2.2e-08	2.04e-08	NEK2/CDT1/AURKB/TICRR/FOXM1/DSCC1/SMG5/PARPBP/CCT3/POLQ/RFC4/CHTF18/NVL/RECQL5/NABP2/PIF1/RAD51/CBX8/DACH1/MSH2/SIRT7/POLG2/RAD51AP1/CCT6A/BLM/SPIRE2/KPNA2/OTUB2/MPV17/CHEK1/MAPK3/BAX/HSP90AB1/FANCB/ATAD5/RMI2/PCNA/UBQLN4/HGF/SIRT6/OGG1/RNF8/SUB1/FUS/HSF1/SLX4/TRIM28/PARP1/MIS18A/NPM1/ALYREF/FIGNL1/CCT5/UBR5/TIMELESS/PRKDC/PRKCD/BRCA1/PRDM9/ANXA3/AUNIP/CERS1/FIGNL2/SRC/RGN/GATA3/KLF4/PPARGC1A/MYC…	70
BP	GO:1902969	mitotic DNA replication	12/1648	16/18866	2.48e-10	2.2e-08	2.04e-08	CDC45/GINS1/MCM2/RAD51/MCM6/MCM3/LIG1/MCM4/BRCA2/MCMDC2/CHEK2/POLA1	12
BP	GO:0006271	DNA strand elongation involved in DNA replication	13/1648	19/18866	2.71e-10	2.37e-08	2.19e-08	RFC4/GINS1/GINS2/MCM3/LIG1/GINS3/MCM4/PCNA/DNA2/LIG3/MCMDC2/GINS4/POLA1	13
BP	GO:0033048	negative regulation of mitotic sister chromatid segregation	19/1648	42/18866	4.36e-10	3.75e-08	3.47e-08	NDC80/CDC20/CENPF/PTTG1/CDT1/CCNB1/BUB1/TTK/AURKB/TRIP13/BUB1B/PLK1/XRCC3/SPDL1/MAD2L1/NAA10/LCMT1/CDK5RAP2/TPR	19
BP	GO:0007094	mitotic spindle assembly checkpoint	17/1648	34/18866	5.11e-10	4.15e-08	3.84e-08	NDC80/CDC20/CENPF/CDT1/CCNB1/BUB1/TTK/AURKB/TRIP13/BUB1B/PLK1/XRCC3/SPDL1/MAD2L1/LCMT1/CDK5RAP2/TPR	17
BP	GO:0031577	spindle checkpoint	17/1648	34/18866	5.11e-10	4.15e-08	3.84e-08	NDC80/CDC20/CENPF/CDT1/CCNB1/BUB1/TTK/AURKB/TRIP13/BUB1B/PLK1/XRCC3/SPDL1/MAD2L1/LCMT1/CDK5RAP2/TPR	17
BP	GO:0071173	spindle assembly checkpoint	17/1648	34/18866	5.11e-10	4.15e-08	3.84e-08	NDC80/CDC20/CENPF/CDT1/CCNB1/BUB1/TTK/AURKB/TRIP13/BUB1B/PLK1/XRCC3/SPDL1/MAD2L1/LCMT1/CDK5RAP2/TPR	17
BP	GO:0071174	mitotic spindle checkpoint	17/1648	34/18866	5.11e-10	4.15e-08	3.84e-08	NDC80/CDC20/CENPF/CDT1/CCNB1/BUB1/TTK/AURKB/TRIP13/BUB1B/PLK1/XRCC3/SPDL1/MAD2L1/LCMT1/CDK5RAP2/TPR	17
BP	GO:0034508	centromere complex assembly	22/1648	56/18866	5.18e-10	4.15e-08	3.84e-08	HJURP/CENPF/DLGAP5/CENPA/CENPM/CENPL/CENPE/CENPI/CENPW/CENPH/CENPU/CENPK/CENPP/OIP5/CENPT/CENPO/ITGB3BP/POGZ/MIS18A/NPM1/CENPQ/CENPN	22
BP	GO:0016569	covalent chromatin modification	84/1648	481/18866	5.39e-10	4.26e-08	3.94e-08	CDK1/AURKA/CCNB1/AURKB/EZH2/CCNA2/HDAC11/PYGO2/EHMT2/PPM1F/NELFE/UHRF1/MCRS1/USP21/ZNF335/USP49/MRGBP/PCGF1/AKAP8L/CBX8/LMNA/CDK5/SIRT7/OTUB2/BRMS1/CHEK1/SMYD3/CHTOP/MAPK3/SUV39H1/EZH1/NAA40/DNMT3A/UBE2A/YEATS2/PHF19/SIRT6/DPF2/ING5/HCFC1/MORC2/HDAC4/MTA3/RNF8/DNMT3B/VRK1/TRIM28/ASXL1/BRD8/RCOR3/ATXN7L3/SUV39H2/TRIM16/HDAC5/BRCA2/PKN1/INCENP/DNMT1/BEND3/NSD1/SMYD2/JADE2/MIER2/UCN/PCGF2/USP22/ZBTB…	84
BP	GO:0051310	metaphase plate congression	23/1648	61/18866	5.53e-10	4.31e-08	3.99e-08	NUF2/CDCA5/NDC80/CENPF/KIFC1/CDT1/KIF2C/CCNB1/AURKB/CDCA8/CENPE/KIF18A/KIF14/SPDL1/FAM83D/TTL/DCTN2/PSRC1/RRS1/KIF22/INCENP/SPAG5/CENPQ	23
BP	GO:0045839	negative regulation of mitotic nuclear division	21/1648	52/18866	6.99e-10	5.37e-08	4.97e-08	NDC80/CDC20/CENPF/PTTG1/CDT1/CCNB1/BUB1/TTK/AURKB/TRIP13/BUB1B/PLK1/XRCC3/SPDL1/MAD2L1/MTBP/NAA10/CHEK1/LCMT1/CDK5RAP2/TPR	21
BP	GO:2000816	negative regulation of mitotic sister chromatid separation	18/1648	39/18866	8.38e-10	6.36e-08	5.89e-08	NDC80/CDC20/CENPF/PTTG1/CDT1/CCNB1/BUB1/TTK/AURKB/TRIP13/BUB1B/PLK1/XRCC3/SPDL1/MAD2L1/LCMT1/CDK5RAP2/TPR	18
BP	GO:1905819	negative regulation of chromosome separation	18/1648	40/18866	1.4e-09	1.04e-07	9.67e-08	NDC80/CDC20/CENPF/PTTG1/CDT1/CCNB1/BUB1/TTK/AURKB/TRIP13/BUB1B/PLK1/XRCC3/SPDL1/MAD2L1/LCMT1/CDK5RAP2/TPR	18
BP	GO:0000727	double-strand break repair via break-induced replication	10/1648	12/18866	1.41e-09	1.04e-07	9.67e-08	CDC45/MCM2/MCM6/CDC7/GINS2/MCM3/MCM5/MCM4/MCMDC2/GINS4	10
BP	GO:0045841	negative regulation of mitotic metaphase/anaphase transition	17/1648	36/18866	1.59e-09	1.16e-07	1.07e-07	NDC80/CDC20/CENPF/CDT1/CCNB1/BUB1/TTK/AURKB/TRIP13/BUB1B/PLK1/XRCC3/SPDL1/MAD2L1/LCMT1/CDK5RAP2/TPR	17
BP	GO:0016570	histone modification	81/1648	468/18866	1.7e-09	1.22e-07	1.13e-07	CDK1/AURKA/CCNB1/AURKB/EZH2/CCNA2/HDAC11/PYGO2/EHMT2/PPM1F/NELFE/UHRF1/MCRS1/USP21/ZNF335/USP49/MRGBP/PCGF1/AKAP8L/CBX8/LMNA/CDK5/SIRT7/OTUB2/BRMS1/CHEK1/SMYD3/CHTOP/MAPK3/SUV39H1/EZH1/NAA40/UBE2A/YEATS2/PHF19/SIRT6/DPF2/ING5/HCFC1/HDAC4/MTA3/RNF8/DNMT3B/VRK1/ASXL1/BRD8/RCOR3/ATXN7L3/SUV39H2/TRIM16/HDAC5/BRCA2/PKN1/INCENP/DNMT1/BEND3/NSD1/SMYD2/JADE2/MIER2/UCN/PCGF2/USP22/ZBTB7B/UBR5/PRDM12/TAF6/…	81
BP	GO:0051784	negative regulation of nuclear division	22/1648	60/18866	2.43e-09	1.73e-07	1.6e-07	FBXO43/NDC80/CDC20/CENPF/PTTG1/CDT1/CCNB1/BUB1/TTK/AURKB/TRIP13/BUB1B/PLK1/XRCC3/SPDL1/MAD2L1/MTBP/NAA10/CHEK1/LCMT1/CDK5RAP2/TPR	22
BP	GO:1901989	positive regulation of cell cycle phase transition	31/1648	110/18866	2.68e-09	1.88e-07	1.74e-07	CDC25C/CDCA5/UBE2C/CDK1/CDC45/CDT1/CCNB1/DTL/DLGAP5/CDC6/EZH2/NSMCE2/ANAPC7/FAM83D/DBF4B/CDC7/MTBP/ZNF16/ATAD5/CDC25A/RPTOR/MTA3/LSM11/RAD51C/ANAPC11/NPM1/ESPL1/RCC2/CDC25B/PLCB1/SMARCD3	31
BP	GO:1902100	negative regulation of metaphase/anaphase transition of cell cycle	17/1648	37/18866	2.7e-09	1.88e-07	1.74e-07	NDC80/CDC20/CENPF/CDT1/CCNB1/BUB1/TTK/AURKB/TRIP13/BUB1B/PLK1/XRCC3/SPDL1/MAD2L1/LCMT1/CDK5RAP2/TPR	17
BP	GO:0090329	regulation of DNA-dependent DNA replication	20/1648	52/18866	4.9e-09	3.36e-07	3.11e-07	CDT1/TICRR/DSCC1/E2F8/RFC4/CHTF18/E2F7/DBF4B/DACH1/CDC7/POLG2/BLM/PCNA/LIG3/DONSON/BRCA2/DBF4/TIPIN/TIMELESS/CHEK2	20
BP	GO:0022616	DNA strand elongation	14/1648	26/18866	5.04e-09	3.42e-07	3.16e-07	RFC4/GINS1/GINS2/MCM3/LIG1/GINS3/MCM4/PCNA/DNA2/LIG3/MCMDC2/DCLRE1B/GINS4/POLA1	14
BP	GO:0010212	response to ionizing radiation	36/1648	144/18866	5.16e-09	3.46e-07	3.2e-07	TICRR/XRCC2/RAD54L/NABP2/RAD51/FANCD2/CLK2/RAD9A/MSH2/ECT2/RHNO1/RAD51AP1/BLM/CYP2R1/BAX/HRAS/DNMT3A/RNF8/DNMT3B/HSF1/INTS7/PARP1/BRCA2/TREX1/FIGNL1/CHEK2/BAK1/TOPBP1/DCLRE1C/RRM1/PRKDC/BRCA1/GATA3/MYC/HMGA2/CXCL10	36
BP	GO:0034080	CENP-A containing nucleosome assembly	18/1648	43/18866	5.82e-09	3.81e-07	3.53e-07	HJURP/CENPA/CENPM/CENPL/CENPI/CENPW/CENPH/CENPU/CENPK/CENPP/OIP5/CENPT/CENPO/ITGB3BP/MIS18A/NPM1/CENPQ/CENPN	18
BP	GO:0061641	CENP-A containing chromatin organization	18/1648	43/18866	5.82e-09	3.81e-07	3.53e-07	HJURP/CENPA/CENPM/CENPL/CENPI/CENPW/CENPH/CENPU/CENPK/CENPP/OIP5/CENPT/CENPO/ITGB3BP/MIS18A/NPM1/CENPQ/CENPN	18
BP	GO:0006333	chromatin assembly or disassembly	47/1648	220/18866	6.61e-09	4.28e-07	3.97e-07	HJURP/CENPA/CENPM/CDKN2A/CENPL/CENPI/ASF1B/CENPW/CENPH/CHAF1A/CENPU/MCM2/CENPK/CHAF1B/SMARCA4/CENPP/CDAN1/OIP5/CENPT/DAXX/SMYD3/SUV39H1/EZH1/NAA40/DNMT3A/CENPO/SIRT6/HMGB2/ITGB3BP/HMGA1/MORC2/SMARCD1/TRIM28/CABIN1/SUV39H2/MIS18A/NPM1/DNMT1/BEND3/CENPQ/TPR/CENPN/PRDM9/TET1/SMARCD3/NAP1L3/HMGA2	47
BP	GO:0050000	chromosome localization	25/1648	79/18866	6.84e-09	4.33e-07	4.01e-07	NUF2/CDCA5/NDC80/CENPF/KIFC1/CDT1/KIF2C/CCNB1/DLGAP5/AURKB/CDCA8/CENPE/KIF18A/KIF14/SPDL1/FAM83D/TTL/DCTN2/PSRC1/KATNB1/RRS1/KIF22/INCENP/SPAG5/CENPQ	25
BP	GO:0051303	establishment of chromosome localization	25/1648	79/18866	6.84e-09	4.33e-07	4.01e-07	NUF2/CDCA5/NDC80/CENPF/KIFC1/CDT1/KIF2C/CCNB1/DLGAP5/AURKB/CDCA8/CENPE/KIF18A/KIF14/SPDL1/FAM83D/TTL/DCTN2/PSRC1/KATNB1/RRS1/KIF22/INCENP/SPAG5/CENPQ	25
BP	GO:0006336	DNA replication-independent nucleosome assembly	20/1648	53/18866	7.23e-09	4.53e-07	4.19e-07	HJURP/CENPA/CENPM/CENPL/CENPI/ASF1B/CENPW/CENPH/CENPU/CENPK/CENPP/OIP5/CENPT/CENPO/ITGB3BP/CABIN1/MIS18A/NPM1/CENPQ/CENPN	20
BP	GO:0072395	signal transduction involved in cell cycle checkpoint	24/1648	74/18866	7.9e-09	4.9e-07	4.54e-07	CDC25C/E2F1/CDK1/AURKA/CCNB1/DTL/PLK1/GTSE1/E2F8/E2F7/PCBP4/CHEK1/BAX/PCNA/PIDD1/SFN/TREX1/CASP2/CHEK2/PRKDC/ARID3A/BRCA1/SOX11/SOX4	24
BP	GO:0034724	DNA replication-independent nucleosome organization	20/1648	54/18866	1.05e-08	6.47e-07	5.99e-07	HJURP/CENPA/CENPM/CENPL/CENPI/ASF1B/CENPW/CENPH/CENPU/CENPK/CENPP/OIP5/CENPT/CENPO/ITGB3BP/CABIN1/MIS18A/NPM1/CENPQ/CENPN	20
BP	GO:0031497	chromatin assembly	43/1648	195/18866	1.07e-08	6.51e-07	6.02e-07	HJURP/CENPA/CENPM/CDKN2A/CENPL/CENPI/ASF1B/CENPW/CENPH/CHAF1A/CENPU/MCM2/CENPK/CHAF1B/CENPP/CDAN1/OIP5/CENPT/DAXX/SMYD3/SUV39H1/EZH1/NAA40/DNMT3A/CENPO/SIRT6/HMGB2/ITGB3BP/HMGA1/MORC2/TRIM28/CABIN1/MIS18A/NPM1/DNMT1/BEND3/CENPQ/TPR/CENPN/PRDM9/TET1/NAP1L3/HMGA2	43
BP	GO:0032392	DNA geometric change	31/1648	116/18866	1.08e-08	6.51e-07	6.03e-07	TOP2A/DSCC1/ERCC6L/POLQ/RAD54L/RAD54B/RFC4/CHTF18/MCM2/RECQL5/PIF1/RAD51/DDX12P/MCM6/GINS2/MCM3/BLM/MCM5/MCM4/RAD18/HMGB2/HMGA1/DNA2/PARP1/MCM8/TREX1/MCMDC2/CHD1L/FANCM/GINS4/DQX1	31
BP	GO:0045931	positive regulation of mitotic cell cycle	39/1648	168/18866	1.14e-08	6.79e-07	6.29e-07	CDC25C/CDCA5/NDC80/UBE2C/CDK1/AURKA/CDC45/CDT1/CCNB1/DTL/DLGAP5/CDC6/AURKB/NSMCE2/XRCC3/ANAPC7/DBF4B/MAD2L1/NUSAP1/CDC7/MTBP/TTL/CDC25A/RPTOR/MTA3/HSF1/LSM11/RAD51C/BRCA2/ANAPC11/ESPL1/USP22/TPR/RCC2/CDC25B/KIF20B/PLCB1/SMARCD3/EGF	39
BP	GO:0000076	DNA replication checkpoint	11/1648	17/18866	1.65e-08	9.71e-07	8.99e-07	CDC45/CDT1/CDC6/TICRR/ORC1/RAD9A/CLSPN/DNA2/TIPIN/TIMELESS/TOPBP1	11
BP	GO:0032508	DNA duplex unwinding	29/1648	108/18866	2.85e-08	1.66e-06	1.54e-06	TOP2A/DSCC1/ERCC6L/POLQ/RAD54B/RFC4/CHTF18/MCM2/RECQL5/PIF1/RAD51/DDX12P/MCM6/GINS2/MCM3/BLM/MCM5/MCM4/RAD18/HMGA1/DNA2/PARP1/MCM8/TREX1/MCMDC2/CHD1L/FANCM/GINS4/DQX1	29
BP	GO:0072401	signal transduction involved in DNA integrity checkpoint	23/1648	73/18866	2.99e-08	1.71e-06	1.58e-06	CDC25C/E2F1/CDK1/AURKA/CCNB1/DTL/PLK1/GTSE1/E2F8/E2F7/PCBP4/CHEK1/BAX/PCNA/PIDD1/SFN/TREX1/CASP2/CHEK2/PRKDC/ARID3A/BRCA1/SOX4	23
BP	GO:0072422	signal transduction involved in DNA damage checkpoint	23/1648	73/18866	2.99e-08	1.71e-06	1.58e-06	CDC25C/E2F1/CDK1/AURKA/CCNB1/DTL/PLK1/GTSE1/E2F8/E2F7/PCBP4/CHEK1/BAX/PCNA/PIDD1/SFN/TREX1/CASP2/CHEK2/PRKDC/ARID3A/BRCA1/SOX4	23
BP	GO:0031055	chromatin remodeling at centromere	18/1648	47/18866	3.11e-08	1.76e-06	1.63e-06	HJURP/CENPA/CENPM/CENPL/CENPI/CENPW/CENPH/CENPU/CENPK/CENPP/OIP5/CENPT/CENPO/ITGB3BP/MIS18A/NPM1/CENPQ/CENPN	18
BP	GO:0051225	spindle assembly	30/1648	115/18866	3.39e-08	1.9e-06	1.76e-06	MSTO1/BIRC5/NEK2/ASPM/CDC20/KIFC1/AURKA/KIF4A/PRC1/AURKB/RACGAP1/PLK1/MYBL2/CENPW/KIF23/SAC3D1/HAUS5/GOLGA8B/KIF11/KIFC2/TPX2/GPSM2/MZT1/HAUS1/INCENP/SPAG5/GOLGA2P5/CHEK2/TPR/STARD9	30
BP	GO:2000779	regulation of double-strand break repair	25/1648	85/18866	3.57e-08	1.96e-06	1.82e-06	FOXM1/PARPBP/POLQ/RECQL5/RAD51/SIRT7/RAD51AP1/SPIRE2/OTUB2/CHEK1/FANCB/RMI2/UBQLN4/SIRT6/OGG1/FUS/HSF1/PARP1/FIGNL1/UBR5/TIMELESS/PRKDC/AUNIP/FIGNL2/HMGA2	25
BP	GO:0000723	telomere maintenance	37/1648	161/18866	3.57e-08	1.96e-06	1.82e-06	NEK2/EXO1/AURKB/NSMCE2/SMG5/CCT3/XRCC3/RFC4/FEN1/POLA2/NABP2/PIF1/RAD51/PRIM2/POLD1/CCT6A/BLM/TELO2/NHP2/MAPK3/HSP90AB1/PCNA/SIRT6/CCNE2/DNA2/SLX4/PRIM1/RAD51C/PARP1/BRCA2/CCT5/DCLRE1B/DCLRE1C/PRKDC/POLA1/SRC/MYC	37
BP	GO:1902751	positive regulation of cell cycle G2/M phase transition	14/1648	30/18866	5.42e-08	2.95e-06	2.73e-06	CDC25C/CDK1/CCNB1/DTL/DBF4B/CDC7/ATAD5/CDC25A/MTA3/RAD51C/NPM1/RCC2/CDC25B/SMARCD3	14
BP	GO:0043486	histone exchange	20/1648	59/18866	5.98e-08	3.22e-06	2.99e-06	HJURP/CENPA/CENPM/CENPL/CENPI/CENPW/CENPH/VPS72/CENPU/CENPK/CENPP/OIP5/CENPT/CENPO/ITGB3BP/RNF8/MIS18A/NPM1/CENPQ/CENPN	20
BP	GO:0140056	organelle localization by membrane tethering	38/1648	171/18866	6.08e-08	3.25e-06	3.01e-06	NEK2/CDK1/CEP131/VPS45/PLK1/CLN3/CEP250/FBF1/HAUS5/PLK4/VPS33A/PACS2/DCTN2/TUBG1/DYNLL1/YKT6/KIF24/CEP89/STX6/CENPJ/CEP152/VPS11/RAB3B/SFI1/CEP41/CDK5RAP2/CSNK1E/OFD1/HAUS1/CEP83/TSNARE1/IQCB1/CPLX2/CEP290/PPFIA3/RPGRIP1L/STX11/ESYT3	38
BP	GO:0007098	centrosome cycle	31/1648	125/18866	7.16e-08	3.78e-06	3.5e-06	NEK2/NDC80/CDK1/AURKA/CEP131/PLK1/XRCC3/XRCC2/CCNF/SAC3D1/STIL/WDR62/CEP250/HAUS5/PLK4/KIF11/BRSK1/CHEK1/CENPJ/POC1A/CEP152/CEP68/CDK5RAP2/BRCA2/NPM1/HAUS1/CEP295/SASS6/KIF3A/CEP85/BRCA1	31
BP	GO:1904029	regulation of cyclin-dependent protein kinase activity	28/1648	106/18866	7.21e-08	3.78e-06	3.5e-06	CDC25C/CDKN3/CCNB2/CCNB1/PKMYT1/CDC6/CDKN2A/CCNA2/PLK1/CCNF/CDKN2C/CKS1B/CDK5RAP3/BLM/PSRC1/HSP90AB1/SPDYA/CKS2/CDC25A/PSMD10/CCNE2/CDKN2B/SFN/TFAP4/PKD1/CDK5R1/CCNO/SRC	28
BP	GO:0072331	signal transduction by p53 class mediator	51/1648	267/18866	7.55e-08	3.92e-06	3.63e-06	CDC25C/E2F1/EXO1/CDK1/AURKA/CCNB1/AURKB/FOXM1/GTSE1/E2F8/EHMT2/E2F2/RFC4/E2F7/RAD9A/PCBP4/CDK5RAP3/MSH2/CDK5/RHNO1/BLM/CHEK1/BAX/ATAD5/RMI2/PCNA/TPX2/PIDD1/ING5/PSMD10/L3MBTL1/DNA2/BCL2L12/SFN/TFAP4/BRCA2/RRS1/RPS6KA6/CASP2/SMYD2/CDK5R1/CHEK2/TOPBP1/BARD1/EEF1E1/ARID3A/TAF6/BRCA1/NUPR1/NDRG1/SOX4	51
BP	GO:1901992	positive regulation of mitotic cell cycle phase transition	26/1648	94/18866	7.65e-08	3.94e-06	3.65e-06	CDC25C/CDCA5/UBE2C/CDK1/CDC45/CDT1/CCNB1/DTL/DLGAP5/CDC6/NSMCE2/ANAPC7/DBF4B/CDC7/MTBP/CDC25A/RPTOR/MTA3/LSM11/RAD51C/ANAPC11/ESPL1/RCC2/CDC25B/PLCB1/SMARCD3	26
BP	GO:0042770	signal transduction in response to DNA damage	32/1648	133/18866	9.51e-08	4.85e-06	4.49e-06	CDC25C/E2F1/CDK1/AURKA/CCNB1/DTL/FOXM1/PLK1/GTSE1/E2F8/E2F7/PCBP4/CHEK1/BAX/ATAD5/PCNA/PIDD1/PSMD10/SFN/TFAP4/BRCA2/RPS6KA6/TREX1/CASP2/SMYD2/CHEK2/EEF1E1/PRKDC/ARID3A/BRCA1/NDRG1/SOX4	32
BP	GO:0000079	regulation of cyclin-dependent protein serine/threonine kinase activity	27/1648	102/18866	1.17e-07	5.93e-06	5.49e-06	CDC25C/CDKN3/CCNB2/CCNB1/PKMYT1/CDC6/CDKN2A/CCNA2/PLK1/CCNF/CDKN2C/CKS1B/CDK5RAP3/BLM/PSRC1/SPDYA/CKS2/CDC25A/PSMD10/CCNE2/CDKN2B/SFN/TFAP4/PKD1/CDK5R1/CCNO/SRC	27
BP	GO:2001251	negative regulation of chromosome organization	34/1648	148/18866	1.28e-07	6.4e-06	5.93e-06	NDC80/CDC20/CENPF/PTTG1/CDT1/TOP2A/CCNB1/BUB1/TTK/AURKB/TRIP13/BUB1B/PLK1/XRCC3/SPDL1/MCM2/PIF1/MAD2L1/NAA10/OTUB2/LCMT1/HMGA1/DNMT3B/SLX4/CDK5RAP2/PARP1/DNMT1/ESPL1/UCN/UBR5/TPR/BRCA1/TET1/SRC	34
BP	GO:0031023	microtubule organizing center organization	32/1648	136/18866	1.65e-07	8.22e-06	7.61e-06	NEK2/NDC80/CDK1/AURKA/CEP131/PLK1/XRCC3/XRCC2/CCNF/SAC3D1/STIL/WDR62/CEP250/HAUS5/PLK4/KIF11/BRSK1/CHEK1/CENPJ/POC1A/CEP152/CEP68/CDK5RAP2/BRCA2/NPM1/HAUS1/CEP295/SASS6/KIF3A/CEP85/BRCA1/MCIDAS	32
BP	GO:0071824	protein-DNA complex subunit organization	52/1648	282/18866	1.83e-07	9.02e-06	8.35e-06	HJURP/CENPF/CDC45/CDT1/DLGAP5/CENPA/CENPM/CENPL/CENPE/CENPI/ASF1B/CENPW/CENPH/VPS72/CHAF1A/CENPU/MCM2/CENPK/RAD51/MCM6/PSMC4/MCM3/CHAF1B/SMARCA4/MCM5/CENPP/OIP5/CENPT/DAXX/SMYD3/MCM4/CENPO/HMGB2/ITGB3BP/HMGA1/RNF8/SMARCD1/CABIN1/RAD51C/PARP1/POGZ/MIS18A/SOX12/NPM1/MCMDC2/CHD1L/CENPQ/CENPN/PRDM9/SMARCD3/NAP1L3/MYC	52
BP	GO:0007080	mitotic metaphase plate congression	17/1648	47/18866	2e-07	9.76e-06	9.03e-06	NUF2/CDCA5/NDC80/KIFC1/CDT1/KIF2C/CCNB1/AURKB/CDCA8/CENPE/KIF18A/KIF14/SPDL1/DCTN2/PSRC1/RRS1/KIF22	17
BP	GO:0022406	membrane docking	38/1648	180/18866	2.49e-07	1.21e-05	1.12e-05	NEK2/CDK1/CEP131/VPS45/PLK1/CLN3/CEP250/FBF1/HAUS5/PLK4/VPS33A/PACS2/DCTN2/TUBG1/DYNLL1/YKT6/KIF24/CEP89/STX6/CENPJ/CEP152/VPS11/RAB3B/SFI1/CEP41/CDK5RAP2/CSNK1E/OFD1/HAUS1/CEP83/TSNARE1/IQCB1/CPLX2/CEP290/PPFIA3/RPGRIP1L/STX11/ESYT3	38
BP	GO:0051382	kinetochore assembly	10/1648	17/18866	2.76e-07	1.33e-05	1.23e-05	CENPF/DLGAP5/CENPA/CENPE/CENPW/CENPH/CENPK/CENPT/POGZ/CENPN	10
BP	GO:0032200	telomere organization	37/1648	174/18866	2.95e-07	1.41e-05	1.3e-05	NEK2/EXO1/AURKB/NSMCE2/SMG5/CCT3/XRCC3/RFC4/FEN1/POLA2/NABP2/PIF1/RAD51/PRIM2/POLD1/CCT6A/BLM/TELO2/NHP2/MAPK3/HSP90AB1/PCNA/SIRT6/CCNE2/DNA2/SLX4/PRIM1/RAD51C/PARP1/BRCA2/CCT5/DCLRE1B/DCLRE1C/PRKDC/POLA1/SRC/MYC	37
BP	GO:0070507	regulation of microtubule cytoskeleton organization	39/1648	190/18866	3.75e-07	1.78e-05	1.64e-05	SKA1/NEK2/SKA3/AURKA/CEP131/PLK1/KIF18A/XRCC3/STMN1/CCNF/STIL/CEP250/TACC3/MAPT/PLK4/KIF11/CHEK1/PSRC1/RASSF1/TPX2/CENPJ/POC1A/GPSM2/CKAP2/ATAT1/CDK5RAP2/KATNB1/NPM1/PKD1/CEP295/SPAG5/CDK5R1/TPR/BORA/ARHGEF2/CEP85/BICD1/BRCA1/MAP2	39
BP	GO:0097711	ciliary basal body-plasma membrane docking	25/1648	95/18866	3.85e-07	1.81e-05	1.67e-05	NEK2/CDK1/CEP131/PLK1/CEP250/FBF1/HAUS5/PLK4/DCTN2/TUBG1/DYNLL1/KIF24/CEP89/CENPJ/CEP152/SFI1/CEP41/CDK5RAP2/CSNK1E/OFD1/HAUS1/CEP83/IQCB1/CEP290/RPGRIP1L	25
BP	GO:0032465	regulation of cytokinesis	24/1648	90/18866	5.03e-07	2.34e-05	2.17e-05	AURKA/KIF20A/PRC1/CDC6/AURKB/RACGAP1/PLK1/E2F8/KIF23/KIF14/E2F7/PLK4/ECT2/GIT1/MYO19/ZFYVE26/BRCA2/INCENP/CDC25B/KIF20B/KLHL21/PLK5/DCDC1/SSTR5	24
BP	GO:0009314	response to radiation	71/1648	447/18866	5.46e-07	2.5e-05	2.31e-05	PBK/DTL/AURKB/TICRR/USF1/XRCC2/RAD54L/FEN1/SEMA5B/CEP250/FANCG/NABP2/RAD51/FANCD2/CLK2/RAD9A/MSH2/ECT2/CDK5/POLD1/RHNO1/RAD51AP1/BLM/BRSK1/CHEK1/CYP2R1/FKBPL/BAX/RAD18/DYNLRB1/HRAS/DNMT3A/PCNA/UBE2A/DEAF1/SLC7A11/CDC25A/OGG1/RNF8/DNMT3B/HSF1/METTL3/ACTR5/INTS7/PARP1/BRCA2/TIPIN/NPM1/CCDC66/TREX1/FIGNL1/HMGN1/CHEK2/BAK1/TOPBP1/DCLRE1C/RRM1/TXN/PRKDC/BRCA1/KCNC1/SLC1A3/AANAT/ATP8A2/CERS1/GATA3/MYC/…	71
BP	GO:0051054	positive regulation of DNA metabolic process	40/1648	200/18866	5.46e-07	2.5e-05	2.31e-05	NEK2/AURKB/FOXM1/DSCC1/CCT3/RFC4/CHTF18/NVL/NABP2/RAD51/CBX8/MSH2/POLG2/CCT6A/SPIRE2/MAPK3/BAX/HSP90AB1/FANCB/ATAD5/PCNA/HGF/SIRT6/RNF8/FUS/HSF1/SLX4/TRIM28/PARP1/CCT5/TIMELESS/PRKDC/PRKCD/BRCA1/PRDM9/ANXA3/SRC/KLF4/PPARGC1A/MYC	40
BP	GO:0034501	protein localization to kinetochore	10/1648	18/18866	5.73e-07	2.6e-05	2.41e-05	NDC80/CDK1/CDT1/TTK/AURKB/SPDL1/MTBP/CENPT/CENPQ/RCC2	10
BP	GO:0071459	protein localization to chromosome	centromeric region	11/1648	22/18866	6.23e-07	2.81e-05	NDC80/CDK1/CDT1/CENPA/TTK/AURKB/SPDL1/MTBP/CENPT/CENPQ/RCC2	11
BP	GO:0034502	protein localization to chromosome	23/1648	85/18866	6.53e-07	2.92e-05	2.7e-05	CDCA5/NDC80/CDK1/CDT1/CENPA/TTK/AURKB/EZH2/PLK1/CCT3/SPDL1/NABP2/LEMD2/MTBP/MSH2/CCT6A/CENPT/BRCA2/MCM8/ESCO2/CENPQ/CCT5/RCC2	23
BP	GO:0031572	G2 DNA damage checkpoint	14/1648	36/18866	8.56e-07	3.8e-05	3.52e-05	CDK1/DTL/TICRR/PLK1/CDK5RAP3/BLM/BRSK1/CLSPN/CHEK1/TAOK2/DONSON/TOPBP1/BRCA1/HMGA2	14
BP	GO:2001020	regulation of response to DNA damage stimulus	43/1648	226/18866	8.66e-07	3.81e-05	3.53e-05	FOXM1/PARPBP/POLQ/RECQL5/MAPT/RAD51/CBX8/RAD9A/WDR76/SIRT7/RAD51AP1/SPIRE2/OTUB2/CHEK1/THOC5/FANCB/ATAD5/RMI2/PCNA/UBQLN4/DDIAS/SIRT6/OGG1/PSMD10/RNF8/FUS/HSF1/BCL2L12/TRIM28/PARP1/FIGNL1/SMYD2/UBR5/TIMELESS/CHEK2/EEF1E1/PRKDC/PRKCD/BRCA1/AUNIP/FIGNL2/MYC/HMGA2	43
BP	GO:0006282	regulation of DNA repair	30/1648	132/18866	8.78e-07	3.84e-05	3.55e-05	FOXM1/PARPBP/POLQ/RECQL5/RAD51/CBX8/SIRT7/RAD51AP1/SPIRE2/OTUB2/CHEK1/FANCB/RMI2/PCNA/UBQLN4/SIRT6/OGG1/RNF8/FUS/HSF1/TRIM28/PARP1/FIGNL1/UBR5/TIMELESS/PRKDC/BRCA1/AUNIP/FIGNL2/HMGA2	30
BP	GO:0072431	signal transduction involved in mitotic G1 DNA damage checkpoint	18/1648	57/18866	9.05e-07	3.88e-05	3.59e-05	CDC25C/E2F1/CDK1/AURKA/CCNB1/GTSE1/E2F8/E2F7/PCBP4/BAX/PCNA/PIDD1/SFN/CASP2/CHEK2/PRKDC/ARID3A/SOX4	18
BP	GO:1902400	intracellular signal transduction involved in G1 DNA damage checkpoint	18/1648	57/18866	9.05e-07	3.88e-05	3.59e-05	CDC25C/E2F1/CDK1/AURKA/CCNB1/GTSE1/E2F8/E2F7/PCBP4/BAX/PCNA/PIDD1/SFN/CASP2/CHEK2/PRKDC/ARID3A/SOX4	18
BP	GO:0007050	cell cycle arrest	44/1648	234/18866	9.08e-07	3.88e-05	3.59e-05	CDC25C/CDKN3/E2F1/CDK1/AURKA/CCNB1/CDKN2A/FOXM1/GTSE1/E2F8/CDKN2C/E2F7/PPP2R3B/MTBP/PCBP4/MSH2/CDK5/PRR11/RASSF1/BAX/HSP90AB1/HRAS/PCNA/PPM1G/DDIAS/PIDD1/RPTOR/BRINP2/CDKN2B/SFN/TFAP4/PKD1/CASP2/CDK5R1/CHEK2/BARD1/ARID3A/KIF20B/CGREF1/BRCA1/RRAGD/MYC/SOX4/HMGA2	44
BP	GO:0010971	positive regulation of G2/M transition of mitotic cell cycle	12/1648	27/18866	9.5e-07	4.03e-05	3.73e-05	CDC25C/CDK1/CCNB1/DTL/DBF4B/CDC7/CDC25A/MTA3/RAD51C/RCC2/CDC25B/SMARCD3	12
BP	GO:0065004	protein-DNA complex assembly	45/1648	243/18866	1.06e-06	4.48e-05	4.15e-05	HJURP/CENPF/CDC45/CDT1/DLGAP5/CENPA/CENPM/CENPL/CENPE/CENPI/ASF1B/CENPW/CENPH/CHAF1A/CENPU/MCM2/CENPK/RAD51/MCM6/PSMC4/MCM3/CHAF1B/SMARCA4/MCM5/CENPP/OIP5/CENPT/DAXX/SMYD3/MCM4/CENPO/HMGB2/ITGB3BP/CABIN1/RAD51C/PARP1/POGZ/MIS18A/SOX12/NPM1/MCMDC2/CHD1L/CENPQ/CENPN/NAP1L3	45
BP	GO:0042493	response to drug	64/1648	397/18866	1.17e-06	4.86e-05	4.5e-05	CENPF/CDK1/CCNB1/PPOX/MDK/PPM1F/RAD54L/RECQL5/RAD51/GNPAT/CYP2C19/CAD/RPP21/CYP2R1/HSP90AB1/NME1/DNMT3A/HMGB2/TYMS/OGG1/HDAC4/DNMT3B/HSF1/DVL3/RET/DUSP6/HDAC5/S100A10/NPC1/RAP2A/ADA/AACS/CHEK2/BAK1/GNA12/BCHE/ABAT/CYP2C9/GAD1/ITGA2/KCNC1/SLC1A3/SLC8A1/LOX/CERS1/CCNO/ABCA3/SORD/TNFRSF11B/SRC/LRP8/GATA3/KCNJ11/PPARGC1A/CPB2/MYC/ABCC4/SLC22A12/SLC1A2/MT3/CSAG2/HMGA2/ALDH3A1/CSAG3	64
BP	GO:0044818	mitotic G2/M transition checkpoint	13/1648	32/18866	1.17e-06	4.86e-05	4.5e-05	CDK1/CDC6/TICRR/ORC1/CDK5RAP3/BLM/BRSK1/CLSPN/TAOK2/DONSON/TOPBP1/BRCA1/HMGA2	13
BP	GO:0030330	DNA damage response	signal transduction by p53 class mediator	26/1648	107/18866	1.21e-06	4.98e-05	CDC25C/E2F1/CDK1/AURKA/CCNB1/FOXM1/GTSE1/E2F8/E2F7/PCBP4/BAX/PCNA/PIDD1/PSMD10/SFN/TFAP4/BRCA2/RPS6KA6/CASP2/SMYD2/CHEK2/EEF1E1/ARID3A/BRCA1/NDRG1/SOX4	26
BP	GO:0044819	mitotic G1/S transition checkpoint	19/1648	64/18866	1.31e-06	5.35e-05	4.96e-05	CDC25C/E2F1/CDK1/AURKA/CCNB1/GTSE1/E2F8/E2F7/PCBP4/BAX/PCNA/PIDD1/SFN/CASP2/CHEK2/PRKDC/ARID3A/PLK5/SOX4	19
BP	GO:0051302	regulation of cell division	35/1648	171/18866	1.57e-06	6.34e-05	5.87e-05	ASPM/AURKA/KIF20A/PRC1/KIF18B/CDC6/AURKB/RACGAP1/PLK1/E2F8/ORC6/MDK/KIF23/KIF14/E2F7/PLK4/ITGB1BP1/ECT2/GIT1/BLM/MYO19/ZNF16/ZFYVE26/SFN/RBL1/BRCA2/INCENP/EFHC1/CDC25B/KIF20B/KLHL21/PLK5/MYC/DCDC1/SSTR5	35
BP	GO:0072413	signal transduction involved in mitotic cell cycle checkpoint	18/1648	59/18866	1.59e-06	6.34e-05	5.87e-05	CDC25C/E2F1/CDK1/AURKA/CCNB1/GTSE1/E2F8/E2F7/PCBP4/BAX/PCNA/PIDD1/SFN/CASP2/CHEK2/PRKDC/ARID3A/SOX4	18
BP	GO:1902402	signal transduction involved in mitotic DNA damage checkpoint	18/1648	59/18866	1.59e-06	6.34e-05	5.87e-05	CDC25C/E2F1/CDK1/AURKA/CCNB1/GTSE1/E2F8/E2F7/PCBP4/BAX/PCNA/PIDD1/SFN/CASP2/CHEK2/PRKDC/ARID3A/SOX4	18
BP	GO:1902403	signal transduction involved in mitotic DNA integrity checkpoint	18/1648	59/18866	1.59e-06	6.34e-05	5.87e-05	CDC25C/E2F1/CDK1/AURKA/CCNB1/GTSE1/E2F8/E2F7/PCBP4/BAX/PCNA/PIDD1/SFN/CASP2/CHEK2/PRKDC/ARID3A/SOX4	18
BP	GO:0000910	cytokinesis	35/1648	172/18866	1.8e-06	7.13e-05	6.6e-05	AURKA/KIF20A/KIF4A/PRC1/CENPA/CDC6/AURKB/ANLN/RACGAP1/PLK1/E2F8/KIF23/KIF14/STMN1/E2F7/CEP55/CUL7/NUSAP1/PLK4/ECT2/GIT1/SPIRE2/MYO19/CKAP2/ZFYVE26/BRCA2/INCENP/ESPL1/EFHC1/CDC25B/KIF20B/KLHL21/PLK5/DCDC1/SSTR5	35
BP	GO:0007076	mitotic chromosome condensation	9/1648	16/18866	1.88e-06	7.38e-05	6.83e-05	NCAPG/CDCA5/NCAPH/AKAP8L/NUSAP1/NCAPH2/NCAPD2/SMC2/SMC4	9
BP	GO:0000281	mitotic cytokinesis	20/1648	72/18866	2.21e-06	8.61e-05	7.98e-05	KIF20A/KIF4A/PRC1/CENPA/ANLN/RACGAP1/PLK1/KIF23/STMN1/CEP55/CUL7/NUSAP1/ECT2/CKAP2/ZFYVE26/INCENP/ESPL1/EFHC1/KIF20B/DCDC1	20
BP	GO:0071897	DNA biosynthetic process	38/1648	196/18866	2.3e-06	8.89e-05	8.23e-05	NEK2/CENPF/DTL/AURKB/DSCC1/SMG5/CCT3/POLQ/TK1/RFC4/CHTF18/NVL/NPLOC4/PIF1/DACH1/POLD1/POLG2/CCT6A/TELO2/PPIA/LIG1/NHP2/MAPK3/HSP90AB1/PCNA/TRIM25/HGF/TYMS/LIG3/TREX1/CCT5/POLA1/LOX/CERS1/SRC/RGN/KLF4/MYC	38
BP	GO:0036297	interstrand cross-link repair	17/1648	55/18866	2.53e-06	9.73e-05	9e-05	UBE2T/EME1/XRCC3/FANCI/FANCG/RAD51/FANCD2/RAD51AP1/FANCE/FANCB/RNF8/SLX4/MCM8/FANCA/DCLRE1B/DCLRE1C/FANCM	17
BP	GO:0008608	attachment of spindle microtubules to kinetochore	13/1648	34/18866	2.65e-06	0.000101187	9.37e-05	NUF2/NEK2/NDC80/CDT1/KIF2C/CCNB1/AURKB/RACGAP1/CENPE/ECT2/KNSTRN/SPAG5/RCC2	13
BP	GO:0051988	regulation of attachment of spindle microtubules to kinetochore	8/1648	13/18866	2.88e-06	0.000109119	0.000101022	NEK2/CCNB1/AURKB/RACGAP1/ECT2/KNSTRN/SPAG5/RCC2	8
BP	GO:0006977	DNA damage response	signal transduction by p53 class mediator resulting in cell cycle arrest	17/1648	56/18866	3.34e-06	0.000125836	CDC25C/E2F1/CDK1/AURKA/CCNB1/GTSE1/E2F8/E2F7/PCBP4/BAX/PCNA/PIDD1/SFN/CASP2/CHEK2/ARID3A/SOX4	17
BP	GO:0045132	meiotic chromosome segregation	23/1648	93/18866	3.56e-06	0.000133171	0.00012329	NUF2/PTTG1/TOP2A/BUB1/TTK/EME1/TRIP13/BUB1B/PLK1/NCAPH/FANCD2/SIRT7/NCAPH2/CCNE2/SLX4/RAD51C/MCMDC2/ESPL1/FANCM/SMC2/PRDM9/SMC4/MEI4	23
BP	GO:0016572	histone phosphorylation	14/1648	40/18866	3.75e-06	0.000138548	0.000128267	CDK1/AURKA/CCNB1/AURKB/CCNA2/AKAP8L/CDK5/CHEK1/MAPK3/VRK1/PKN1/INCENP/PRKCD/HMGA2	14
BP	GO:0045740	positive regulation of DNA replication	14/1648	40/18866	3.75e-06	0.000138548	0.000128267	CDK1/CDT1/E2F8/E2F7/DBF4B/CDC7/CACYBP/ATAD5/HRAS/PCNA/DNA2/DBF4/UCN/EGF	14
BP	GO:0032886	regulation of microtubule-based process	43/1648	240/18866	4.46e-06	0.000163716	0.000151568	SKA1/NEK2/SKA3/AURKA/CEP131/PLK1/KIF18A/XRCC3/STMN1/CCNF/STIL/CEP250/TACC3/MAPT/PLK4/KIF11/CHEK1/PSRC1/RASSF1/TPX2/CENPJ/POC1A/GPSM2/CKAP2/ATAT1/CDK5RAP2/KATNB1/NPM1/PKD1/CEP295/SPAG5/CNIH2/CDK5R1/CCDC40/TPR/CCDC65/BORA/ARHGEF2/CEP85/BICD1/BRCA1/MAP2/RGN	43
BP	GO:0007062	sister chromatid cohesion	18/1648	63/18866	4.54e-06	0.00016483	0.000152599	CDCA5/CDC20/BUB1/DSCC1/BUB1B/PLK1/NSMCE2/FEN1/DDX12P/NAA10/RAD51C/POGZ/KIF22/ESCO2/ESPL1/STAG3L4/STAG3L2/SMC1B	18
BP	GO:0031571	mitotic G1 DNA damage checkpoint	18/1648	63/18866	4.54e-06	0.00016483	0.000152599	CDC25C/E2F1/CDK1/AURKA/CCNB1/GTSE1/E2F8/E2F7/PCBP4/BAX/PCNA/PIDD1/SFN/CASP2/CHEK2/PRKDC/ARID3A/SOX4	18
BP	GO:0044783	G1 DNA damage checkpoint	18/1648	64/18866	5.81e-06	0.000209435	0.000193894	CDC25C/E2F1/CDK1/AURKA/CCNB1/GTSE1/E2F8/E2F7/PCBP4/BAX/PCNA/PIDD1/SFN/CASP2/CHEK2/PRKDC/ARID3A/SOX4	18
BP	GO:0090231	regulation of spindle checkpoint	8/1648	14/18866	6.19e-06	0.000219168	0.000202905	NDC80/CDT1/CCNB1/XRCC3/MAD2L1/LCMT1/CDK5RAP2/TPR	8
BP	GO:0090266	regulation of mitotic cell cycle spindle assembly checkpoint	8/1648	14/18866	6.19e-06	0.000219168	0.000202905	NDC80/CDT1/CCNB1/XRCC3/MAD2L1/LCMT1/CDK5RAP2/TPR	8
BP	GO:1903504	regulation of mitotic spindle checkpoint	8/1648	14/18866	6.19e-06	0.000219168	0.000202905	NDC80/CDT1/CCNB1/XRCC3/MAD2L1/LCMT1/CDK5RAP2/TPR	8
BP	GO:0010569	regulation of double-strand break repair via homologous recombination	15/1648	47/18866	6.3e-06	0.000220078	0.000203748	PARPBP/POLQ/RECQL5/RAD51/RAD51AP1/CHEK1/FANCB/RMI2/UBQLN4/SIRT6/FUS/PARP1/FIGNL1/TIMELESS/FIGNL2	15
BP	GO:0030261	chromosome condensation	15/1648	47/18866	6.3e-06	0.000220078	0.000203748	NCAPG/CDCA5/CDK1/TOP2A/CCNB1/NCAPH/AKAP8L/NUSAP1/NCAPH2/NCAPD2/NCAPG2/INCENP/SMC2/SMC4/HMGA2	15
BP	GO:2001252	positive regulation of chromosome organization	35/1648	182/18866	6.85e-06	0.000238053	0.000220388	NEK2/CDT1/CCNB1/DLGAP5/AURKB/NSMCE2/CCT3/NELFE/ANAPC7/FEN1/NABP2/AKAP8L/LMNA/CCT6A/CHTOP/MAPK3/PHF19/SIRT6/MORC2/DNMT3B/SLX4/TRIM28/ANAPC11/DNMT1/ESPL1/CCT5/ZBTB7B/PRDM12/TPR/BRCA1/PRDM9/TET1/GATA3/PPARGC1A/MYB	35
BP	GO:0043044	ATP-dependent chromatin remodeling	22/1648	90/18866	7.06e-06	0.000243678	0.000225596	HJURP/CENPA/CENPM/CENPL/CENPI/CENPW/CENPH/VPS72/CENPU/CENPK/SMARCA4/CENPP/OIP5/CENPT/CENPO/ITGB3BP/RNF8/ACTR5/MIS18A/NPM1/CENPQ/CENPN	22
BP	GO:0061982	meiosis I cell cycle process	27/1648	124/18866	7.17e-06	0.000246013	0.000227758	CDC25C/MND1/PTTG1/AURKA/TOP2A/EME1/TRIP13/PLK1/RAD54L/RAD54B/RAD51/FANCD2/SIRT7/CKS2/CDC25A/PSMC3IP/CCNE2/SLX4/RAD51C/BRCA2/MCMDC2/ESPL1/C11orf80/FANCM/CDC25B/PRDM9/MEI4	27
BP	GO:0046605	regulation of centrosome cycle	17/1648	59/18866	7.34e-06	0.00025053	0.00023194	NEK2/AURKA/CEP131/XRCC3/CCNF/STIL/CEP250/PLK4/KIF11/CHEK1/CENPJ/POC1A/CDK5RAP2/NPM1/CEP295/CEP85/BRCA1	17
BP	GO:0090307	mitotic spindle assembly	18/1648	65/18866	7.38e-06	0.00025053	0.00023194	MSTO1/BIRC5/NEK2/CDC20/KIFC1/KIF4A/PRC1/AURKB/RACGAP1/PLK1/MYBL2/KIF23/KIF11/KIFC2/TPX2/MZT1/CHEK2/TPR	18
BP	GO:2000134	negative regulation of G1/S transition of mitotic cell cycle	27/1648	126/18866	9.8e-06	0.000330451	0.000305931	CDC25C/E2F1/CDK1/AURKA/CCNB1/EZH2/CDKN2A/GTSE1/E2F8/CDKN2C/E2F7/PCBP4/BAX/PCNA/PIDD1/CDKN2B/SFN/RBL1/CASP2/CHEK2/BTN2A2/PRKDC/ARID3A/PLK5/KLF4/SOX4/TFDP3	27
BP	GO:0030517	negative regulation of axon extension	14/1648	43/18866	9.85e-06	0.000330451	0.000305931	SEMA3F/SEMA5B/CDK5/CDKL3/CDK5R1/MAG/PLXNA3/ARHGAP4/MAP2/SEMA6D/SEMA3E/SEMA4F/PTPRS/MT3	14
BP	GO:2000045	regulation of G1/S transition of mitotic cell cycle	35/1648	185/18866	9.96e-06	0.000332142	0.000307496	CDC25C/E2F1/CDK1/AURKA/CDC45/CCNB1/CDC6/EZH2/CDKN2A/GTSE1/E2F8/KIF14/CDKN2C/E2F7/MTBP/PCBP4/BAX/PCNA/PIDD1/RPTOR/CDKN2B/LSM11/SFN/RBL1/PKD1/CASP2/CHEK2/BTN2A2/PRKDC/ARID3A/PLCB1/PLK5/KLF4/SOX4/TFDP3	35
BP	GO:0061647	histone H3-K9 modification	15/1648	49/18866	1.12e-05	0.000370059	0.0003426	EHMT2/LMNA/CHEK1/SUV39H1/SIRT6/DNMT3B/SUV39H2/DNMT1/BEND3/PRDM12/BRCA1/MECOM/PRDM9/GATA3/MYB	15
BP	GO:0071156	regulation of cell cycle arrest	24/1648	106/18866	1.13e-05	0.000371989	0.000344387	CDC25C/E2F1/CDK1/AURKA/CCNB1/FOXM1/GTSE1/E2F8/E2F7/PCBP4/CDK5/BAX/HSP90AB1/PCNA/PIDD1/SFN/TFAP4/CASP2/CDK5R1/CHEK2/ARID3A/BRCA1/SOX4/HMGA2	24
BP	GO:0010639	negative regulation of organelle organization	63/1648	416/18866	1.14e-05	0.000371989	0.000344387	NEK2/FBXO43/NDC80/CDC20/CENPF/PTTG1/CDT1/TOP2A/CCNB1/BUB1/TTK/AURKB/TRIP13/BUB1B/PLK1/XRCC3/STMN1/CCNF/SPDL1/MCM2/MAPT/PIF1/MAD2L1/LMNA/MTBP/TBC1D7/NAA10/OTUB2/CHEK1/ADCK1/SPTAN1/TCHP/LCMT1/HGF/TPX2/CORO1B/HMGA1/CKAP2/PSMD10/DNMT3B/SLX4/CDK5RAP2/KATNB1/PARP1/WASF2/EVI5L/NPM1/DNMT1/ESPL1/UCN/UBR5/TACSTD2/TPR/ARHGEF2/KANK4/PRKCD/BRCA1/NUPR1/TET1/MAP2/SRC/PPARGC1A/SCIN	63
BP	GO:0051984	positive regulation of chromosome segregation	12/1648	33/18866	1.18e-05	0.000384661	0.000356118	CDT1/CCNB1/DLGAP5/CDC6/AURKB/NSMCE2/ANAPC7/FEN1/RAD18/ANAPC11/ESPL1/RCC2	12
BP	GO:0045005	DNA-dependent DNA replication maintenance of fidelity	14/1648	44/18866	1.33e-05	0.000430883	0.00039891	EME1/TONSL/RAD51/POLD1/BLM/PCNA/DNA2/DONSON/BRCA2/TIPIN/ALYREF/TIMELESS/MMS22L/FANCM	14
BP	GO:0051298	centrosome duplication	18/1648	68/18866	1.47e-05	0.00047231	0.000437264	NDC80/CEP131/XRCC3/CCNF/SAC3D1/STIL/WDR62/PLK4/BRSK1/CENPJ/POC1A/CEP152/CDK5RAP2/BRCA2/NPM1/CEP295/SASS6/BRCA1	18
BP	GO:0071158	positive regulation of cell cycle arrest	20/1648	81/18866	1.55e-05	0.000496648	0.000459796	CDC25C/E2F1/CDK1/AURKA/CCNB1/GTSE1/E2F8/E2F7/PCBP4/BAX/PCNA/PIDD1/SFN/CASP2/CDK5R1/CHEK2/ARID3A/BRCA1/SOX4/HMGA2	20
BP	GO:0007095	mitotic G2 DNA damage checkpoint	10/1648	24/18866	1.57e-05	0.000501198	0.000464008	CDK1/TICRR/CDK5RAP3/BLM/BRSK1/CLSPN/TAOK2/DONSON/TOPBP1/HMGA2	10
BP	GO:2000780	negative regulation of double-strand break repair	12/1648	34/18866	1.68e-05	0.000532352	0.00049285	PARPBP/POLQ/RECQL5/OTUB2/FANCB/RMI2/UBQLN4/OGG1/HSF1/UBR5/AUNIP/HMGA2	12
BP	GO:0051656	establishment of organelle localization	64/1648	432/18866	1.96e-05	0.000618418	0.00057253	NUF2/CDCA5/NDC80/CENPF/KIFC1/CDT1/KIF2C/CCNB1/DLGAP5/CENPA/AURKB/CDCA8/PLK1/CENPE/KIF18A/KIF23/KIF14/SPDL1/FAM83D/CLN3/MAPT/ATP6AP1/SCRIB/MAD2L1/NUSAP1/TMEM201/SNAPIN/CDK5/TTL/DCTN2/KLHL12/SPIRE2/MYO19/YKT6/PSRC1/GPSM2/SAPCD2/CDK5RAP2/AP3B1/MAP4K2/KATNB1/AP3M2/RRS1/NPM1/PTK2/KIF22/CEP83/INCENP/ESPL1/SPAG5/CENPQ/CNIH2/LLGL1/AGBL4/PPP6R1/COPG2/CPLX2/KIF3A/ARHGEF2/BICD1/F8/HMOX1/MAP2/CD300A	64
BP	GO:0034728	nucleosome organization	34/1648	183/18866	1.97e-05	0.000618418	0.00057253	HJURP/CENPA/CENPM/CENPL/CENPI/ASF1B/CENPW/CENPH/VPS72/CHAF1A/CENPU/MCM2/CENPK/CHAF1B/SMARCA4/CENPP/OIP5/CENPT/DAXX/SMYD3/CENPO/HMGB2/ITGB3BP/HMGA1/RNF8/SMARCD1/CABIN1/MIS18A/NPM1/CENPQ/CENPN/PRDM9/SMARCD3/NAP1L3	34
BP	GO:0006284	base-excision repair	13/1648	40/18866	2.09e-05	0.000650806	0.000602514	NEIL3/POLQ/FEN1/POLD1/LIG1/PCNA/SIRT6/HMGA1/PARP2/OGG1/DNA2/LIG3/HMGA2	13
BP	GO:0006268	DNA unwinding involved in DNA replication	8/1648	16/18866	2.26e-05	0.000701593	0.000649533	MCM2/RECQL5/RAD51/MCM6/BLM/MCM4/HMGA1/MCMDC2	8
BP	GO:0000083	regulation of transcription involved in G1/S transition of mitotic cell cycle	12/1648	35/18866	2.35e-05	0.00072603	0.000672157	E2F1/CDC45/CDT1/RRM2/CDC6/ORC1/E2F7/CDK5/PCNA/CDK16/TYMS/POLA1	12
BP	GO:1902807	negative regulation of cell cycle G1/S phase transition	27/1648	132/18866	2.39e-05	0.000732028	0.00067771	CDC25C/E2F1/CDK1/AURKA/CCNB1/EZH2/CDKN2A/GTSE1/E2F8/CDKN2C/E2F7/PCBP4/BAX/PCNA/PIDD1/CDKN2B/SFN/RBL1/CASP2/CHEK2/BTN2A2/PRKDC/ARID3A/PLK5/KLF4/SOX4/TFDP3	27
BP	GO:0007127	meiosis I	25/1648	119/18866	2.94e-05	0.000898086	0.000831446	MND1/PTTG1/AURKA/TOP2A/EME1/TRIP13/PLK1/RAD54L/RAD54B/RAD51/FANCD2/SIRT7/CKS2/PSMC3IP/CCNE2/SLX4/RAD51C/BRCA2/MCMDC2/ESPL1/C11orf80/FANCM/CDC25B/PRDM9/MEI4	25
BP	GO:0045738	negative regulation of DNA repair	12/1648	36/18866	3.25e-05	0.000987059	0.000913817	PARPBP/POLQ/RECQL5/OTUB2/FANCB/RMI2/UBQLN4/OGG1/HSF1/UBR5/AUNIP/HMGA2	12
BP	GO:0007143	female meiotic nuclear division	11/1648	31/18866	3.57e-05	0.00107764	0.000997679	AURKA/TOP2A/TTK/TRIP13/PLK1/NCAPH/SPIRE2/NCAPH2/HSF1/RAD51C/CDC25B	11
BP	GO:0061640	cytoskeleton-dependent cytokinesis	22/1648	100/18866	4.15e-05	0.00124623	0.00115376	KIF20A/KIF4A/PRC1/CENPA/AURKB/ANLN/RACGAP1/PLK1/KIF23/STMN1/CEP55/CUL7/NUSAP1/ECT2/SPIRE2/CKAP2/ZFYVE26/INCENP/ESPL1/EFHC1/KIF20B/DCDC1	22
BP	GO:1902806	regulation of cell cycle G1/S phase transition	36/1648	206/18866	4.48e-05	0.00133954	0.00124014	CDC25C/E2F1/CDK1/AURKA/CDC45/CCNB1/CDC6/EZH2/CDKN2A/GTSE1/E2F8/KIF14/CDKN2C/FAM83D/E2F7/MTBP/PCBP4/BAX/PCNA/PIDD1/RPTOR/CDKN2B/LSM11/SFN/RBL1/PKD1/CASP2/CHEK2/BTN2A2/PRKDC/ARID3A/PLCB1/PLK5/KLF4/SOX4/TFDP3	36
BP	GO:1902750	negative regulation of cell cycle G2/M phase transition	23/1648	108/18866	4.83e-05	0.00143489	0.00132842	CDK1/AURKA/DTL/CDC6/AURKB/TICRR/ORC1/PLK1/PSMD4/PSMB4/PSMC4/CDK5RAP3/BLM/BRSK1/CLSPN/CHEK1/TAOK2/PSMD10/DONSON/MIIP/TOPBP1/BRCA1/HMGA2	23
BP	GO:1901976	regulation of cell cycle checkpoint	11/1648	32/18866	5.01e-05	0.00148204	0.00137207	NDC80/CDT1/CCNB1/XRCC3/MAD2L1/WDR76/THOC5/LCMT1/CDK5RAP2/CHEK2/TPR	11
BP	GO:0007131	reciprocal meiotic recombination	15/1648	55/18866	5.11e-05	0.00150317	0.00139163	MND1/TOP2A/EME1/TRIP13/RAD54L/RAD54B/RAD51/FANCD2/PSMC3IP/SLX4/RAD51C/MCMDC2/C11orf80/FANCM/PRDM9	15
BP	GO:0060271	cilium assembly	56/1648	377/18866	5.9e-05	0.00172624	0.00159815	NEK2/CDK1/CEP131/PLK1/CEP250/FBF1/HAUS5/PLK4/TBC1D7/DCTN2/TUBG1/DYNLL1/KIF24/CCDC28B/CEP89/DYNLRB1/TCHP/UNC119B/CENPJ/TTLL1/POC1A/CEP152/SFI1/OCRL/ATAT1/CEP41/CDK5RAP2/IFT52/ZMYND10/CSNK1E/EVI5L/TTLL3/OFD1/HAUS1/CCDC66/CEP83/CFAP53/ARMC2/PTPDC1/IQCB1/CEP290/CCDC40/KIF3A/CCDC65/IFT80/TMEM237/IFT81/RPGRIP1L/ARMC9/SPEF2/ASAP1/CCNO/DNAJB13/KCTD17/MCIDAS/ABCC4	56
BP	GO:0051567	histone H3-K9 methylation	12/1648	38/18866	5.97e-05	0.00173777	0.00160882	EHMT2/LMNA/SUV39H1/DNMT3B/SUV39H2/DNMT1/BEND3/PRDM12/BRCA1/MECOM/PRDM9/MYB	12
BP	GO:0010332	response to gamma radiation	15/1648	56/18866	6.42e-05	0.00185107	0.00171372	XRCC2/RAD51/FANCD2/BAX/HRAS/HSF1/PARP1/BRCA2/TREX1/CHEK2/BAK1/PRKDC/GATA3/MYC/CXCL10	15
BP	GO:0035825	homologous recombination	15/1648	56/18866	6.42e-05	0.00185107	0.00171372	MND1/TOP2A/EME1/TRIP13/RAD54L/RAD54B/RAD51/FANCD2/PSMC3IP/SLX4/RAD51C/MCMDC2/C11orf80/FANCM/PRDM9	15
BP	GO:0051653	spindle localization	14/1648	50/18866	6.59e-05	0.00188993	0.0017497	NDC80/ASPM/CENPA/PLK1/SPDL1/MAD2L1/NUSAP1/SPIRE2/GPSM2/SAPCD2/CDK5RAP2/ESPL1/LLGL1/ARHGEF2	14
BP	GO:2000573	positive regulation of DNA biosynthetic process	17/1648	69/18866	6.81e-05	0.00194396	0.00179972	NEK2/AURKB/DSCC1/CCT3/RFC4/CHTF18/NVL/POLG2/CCT6A/MAPK3/HSP90AB1/PCNA/HGF/CCT5/SRC/KLF4/MYC	17
BP	GO:0071902	positive regulation of protein serine/threonine kinase activity	52/1648	345/18866	7.28e-05	0.00206727	0.00191387	IQGAP3/CDK1/PBK/CCNB1/CDC6/EZH2/CSPG4/TRAF2/PEA15/DBF4B/CKS1B/IRAK1/TELO2/MAP3K9/PSRC1/DAXX/TAOK2/MAP2K2/MAPK3/HSP90AB1/DVL2/HRAS/SPDYA/HGF/CKS2/SHC1/RPTOR/PSMD10/DUSP9/ROBO1/DVL3/SPATC1L/RET/MAP4K2/DUSP6/DBF4/PKN1/INCENP/PKD1/CDK5R1/CEMIP/FPR1/DUSP5/TLR4/PIK3R6/KITLG/SRC/PLA2G1B/GRM4/EGF/HMGA2/CD24	52
BP	GO:0070192	chromosome organization involved in meiotic cell cycle	17/1648	70/18866	8.27e-05	0.00233779	0.00216432	BUB1/TRIP13/BUB1B/NCAPH/RAD51/FANCD2/SIRT7/NCAPH2/NCAPD2/CCNE2/RAD51C/MCMDC2/INCENP/SMC2/PRDM9/SMC4/MEI4	17
BP	GO:0051293	establishment of spindle localization	13/1648	45/18866	8.37e-05	0.00235584	0.00218103	NDC80/CENPA/PLK1/SPDL1/MAD2L1/NUSAP1/SPIRE2/GPSM2/SAPCD2/CDK5RAP2/ESPL1/LLGL1/ARHGEF2	13
BP	GO:0018205	peptidyl-lysine modification	58/1648	405/18866	0.000122529	0.00343082	0.00317624	EZH2/PYGO2/NSMCE2/EHMT2/NELFE/MCRS1/ZNF335/MRGBP/LMNA/SIRT7/CHEK1/SMYD3/MAPK3/SUV39H1/NUP37/SAE1/EZH1/NAA40/YEATS2/PHF19/DPF2/ING5/HCFC1/HDAC4/EEF2KMT/DNMT3B/ATAT1/TRIM28/BRD8/NUP93/NUP155/SUV39H2/TRIM16/BRCA2/DNMT1/CBX4/BEND3/NSD1/NUP107/SMYD2/JADE2/PCGF2/USP22/PIAS3/PRDM12/NUP210/TPR/TAF6/SUPT3H/MSL3P1/BRCA1/MECOM/PRDM9/LOX/GATA3/PPARGC1A/MYB/SOX4	58
BP	GO:0040001	establishment of mitotic spindle localization	11/1648	35/18866	0.000126792	0.00349374	0.00323449	NDC80/CENPA/PLK1/SPDL1/MAD2L1/NUSAP1/GPSM2/SAPCD2/CDK5RAP2/ESPL1/ARHGEF2	11
BP	GO:1904031	positive regulation of cyclin-dependent protein kinase activity	11/1648	35/18866	0.000126792	0.00349374	0.00323449	CCNB1/CDC6/CKS1B/PSRC1/HSP90AB1/SPDYA/CKS2/PSMD10/PKD1/CDK5R1/SRC	11
BP	GO:0006479	protein methylation	32/1648	184/18866	0.000127199	0.00349374	0.00323449	EZH2/PYGO2/EHMT2/NELFE/ZNF335/SNRPB/LMNA/METTL18/SIRT7/SMYD3/CHTOP/SUV39H1/EZH1/LCMT1/PHF19/RAB3B/EEF2KMT/DNMT3B/SUV39H2/PRMT3/DNMT1/BEND3/NSD1/SMYD2/PRDM12/BRCA1/MECOM/PRDM9/TET1/GATA3/MYB/FBLL1	32
BP	GO:0008213	protein alkylation	32/1648	184/18866	0.000127199	0.00349374	0.00323449	EZH2/PYGO2/EHMT2/NELFE/ZNF335/SNRPB/LMNA/METTL18/SIRT7/SMYD3/CHTOP/SUV39H1/EZH1/LCMT1/PHF19/RAB3B/EEF2KMT/DNMT3B/SUV39H2/PRMT3/DNMT1/BEND3/NSD1/SMYD2/PRDM12/BRCA1/MECOM/PRDM9/TET1/GATA3/MYB/FBLL1	32
BP	GO:0006334	nucleosome assembly	27/1648	145/18866	0.000130565	0.00355512	0.00329132	HJURP/CENPA/CENPM/CENPL/CENPI/ASF1B/CENPW/CENPH/CHAF1A/CENPU/MCM2/CENPK/CHAF1B/CENPP/OIP5/CENPT/DAXX/SMYD3/CENPO/HMGB2/ITGB3BP/CABIN1/MIS18A/NPM1/CENPQ/CENPN/NAP1L3	27
BP	GO:0043414	macromolecule methylation	48/1648	318/18866	0.000130667	0.00355512	0.00329132	EZH2/NSUN5P2/PYGO2/EHMT2/NELFE/NSUN5/ZNF335/TRMT1/METTL6/SNRPB/LMNA/METTL18/SIRT7/SMYD3/CHTOP/SUV39H1/EZH1/DNMT3A/LCMT1/WDR4/TRMT61A/PHF19/RAB3B/FTSJ3/EEF2KMT/DNMT3B/GTPBP3/TRIM28/METTL3/TRMT6/SUV39H2/PARP1/MIS18A/PRMT3/DNMT1/BEND3/NSD1/SMYD2/PRDM12/BRCA1/MECOM/PRDM9/TDRD1/TET1/GATA3/MYB/MYC/FBLL1	48
BP	GO:2000278	regulation of DNA biosynthetic process	22/1648	109/18866	0.000160773	0.0043537	0.00403064	NEK2/AURKB/DSCC1/SMG5/CCT3/RFC4/CHTF18/NVL/PIF1/DACH1/POLG2/CCT6A/MAPK3/HSP90AB1/PCNA/HGF/CCT5/CERS1/SRC/RGN/KLF4/MYC	22
BP	GO:0009411	response to UV	26/1648	140/18866	0.000180268	0.00485882	0.00449829	PBK/DTL/AURKB/USF1/FEN1/MSH2/POLD1/RHNO1/BRSK1/CHEK1/BAX/RAD18/PCNA/UBE2A/CDC25A/METTL3/ACTR5/PARP1/BRCA2/TIPIN/NPM1/TREX1/HMGN1/BAK1/CERS1/MYC	26
BP	GO:0010972	negative regulation of G2/M transition of mitotic cell cycle	20/1648	96/18866	0.000200906	0.00538033	0.00498109	CDK1/AURKA/CDC6/AURKB/TICRR/ORC1/PSMD4/PSMB4/PSMC4/CDK5RAP3/BLM/BRSK1/CLSPN/TAOK2/PSMD10/DONSON/MIIP/TOPBP1/BRCA1/HMGA2	20
BP	GO:0045737	positive regulation of cyclin-dependent protein serine/threonine kinase activity	10/1648	31/18866	0.000201482	0.00538033	0.00498109	CCNB1/CDC6/CKS1B/PSRC1/SPDYA/CKS2/PSMD10/PKD1/CDK5R1/SRC	10
BP	GO:0030010	establishment of cell polarity	26/1648	141/18866	0.000202985	0.00539547	0.00499511	NDC80/CENPA/PLK1/SPDL1/FBF1/SCRIB/MAD2L1/BRSK1/HSP90AB1/ARHGEF11/GPSM2/SAPCD2/CDK5RAP2/SIPA1L3/SNX27/PTK2/PKD1/LLGL1/HES5/KIF20B/ARHGEF2/CYTH3/MAP2/GATA3/BRSK2/PTK7	26
BP	GO:0031100	animal organ regeneration	17/1648	75/18866	0.000204869	0.00542057	0.00501835	CDK1/AURKA/EZH2/CCNA2/CAD/PCNA/HGF/TYMS/BAK1/HMOX1/PKM/AXL/ANXA3/RGN/NR0B2/CPB2/IHH	17
BP	GO:0031573	intra-S DNA damage checkpoint	7/1648	16/18866	0.000216002	0.00568905	0.0052669	EME1/FANCD2/RAD9A/MSH2/TIPIN/CHEK2/MDC1	7
BP	GO:0007292	female gamete generation	26/1648	142/18866	0.000228205	0.00598313	0.00553917	ASPM/AURKA/TOP2A/CCNB1/TTK/TRIP13/PLK1/NCAPH/MDK/SPIRE2/PABPC1L/NCAPH2/HSF1/RAD51C/BRCA2/MCM8/MCMDC2/ZP3/CDC25B/PRDM9/SRC/MEI4/PAQR8/AFP/IHH/SOHLH2	26
BP	GO:0044782	cilium organization	56/1648	397/18866	0.000236458	0.00617143	0.0057135	NEK2/CDK1/CEP131/PLK1/CEP250/FBF1/HAUS5/PLK4/TBC1D7/DCTN2/TUBG1/DYNLL1/KIF24/CCDC28B/CEP89/DYNLRB1/TCHP/UNC119B/CENPJ/TTLL1/POC1A/CEP152/SFI1/OCRL/ATAT1/CEP41/CDK5RAP2/IFT52/ZMYND10/CSNK1E/EVI5L/TTLL3/OFD1/HAUS1/CCDC66/CEP83/CFAP53/ARMC2/PTPDC1/IQCB1/CEP290/CCDC40/KIF3A/CCDC65/IFT80/TMEM237/IFT81/RPGRIP1L/ARMC9/SPEF2/ASAP1/CCNO/DNAJB13/KCTD17/MCIDAS/ABCC4	56
BP	GO:0051053	negative regulation of DNA metabolic process	24/1648	127/18866	0.000239234	0.00618791	0.00572875	PARPBP/POLQ/RECQL5/PIF1/DACH1/MSH2/BLM/OTUB2/FANCB/RMI2/UBQLN4/OGG1/SUB1/HSF1/SLX4/TRIM28/PARP1/UBR5/AUNIP/CERS1/SRC/RGN/GATA3/HMGA2	24
BP	GO:1900180	regulation of protein localization to nucleus	24/1648	127/18866	0.000239234	0.00618791	0.00572875	CDK1/PLK1/GTSE1/CCT3/MCRS1/NVL/LMNA/CDK5RAP3/ECT2/MAVS/CCT6A/POLR1A/HSP90AB1/NF2/TRIM28/PARP1/ATP13A2/CCT5/UBR5/TPR/PRKCD/DCLK3/SRC/TMEM98	24
BP	GO:2001021	negative regulation of response to DNA damage stimulus	18/1648	83/18866	0.000243503	0.00627019	0.00580493	PARPBP/POLQ/RECQL5/OTUB2/THOC5/FANCB/ATAD5/RMI2/UBQLN4/DDIAS/OGG1/PSMD10/HSF1/BCL2L12/UBR5/CHEK2/AUNIP/HMGA2	18
BP	GO:0051255	spindle midzone assembly	6/1648	12/18866	0.000256157	0.00650903	0.00602604	KIF4A/PRC1/AURKB/RACGAP1/KIF23/INCENP	6
BP	GO:2000105	positive regulation of DNA-dependent DNA replication	6/1648	12/18866	0.000256157	0.00650903	0.00602604	CDT1/E2F8/E2F7/DBF4B/CDC7/DBF4	6
BP	GO:0016571	histone methylation	26/1648	143/18866	0.000256163	0.00650903	0.00602604	EZH2/PYGO2/EHMT2/NELFE/ZNF335/LMNA/SIRT7/SMYD3/CHTOP/SUV39H1/EZH1/PHF19/DNMT3B/SUV39H2/DNMT1/BEND3/NSD1/SMYD2/PRDM12/BRCA1/MECOM/PRDM9/TET1/GATA3/MYB/FBLL1	26
BP	GO:0010769	regulation of cell morphogenesis involved in differentiation	46/1648	310/18866	0.00026537	0.0067134	0.00621525	SEMA3F/MDK/SEMA5B/CUL7/MAPT/ITGB1BP1/ARHGAP33/CDK5/TTL/BRSK1/CSPG5/ROBO1/CDKL3/RET/PTK2/PLXNA1/S100A10/PLXNA2/NEDD4L/RAP2A/PLXNC1/CDK5R1/TACSTD2/RCC2/PRKDC/DBN1/EFNA1/MAG/PLXNA3/FGB/ARHGAP4/RAC3/FGA/OLFM1/FGG/MAP2/SEMA6D/POU3F2/SEMA3E/SEMA4F/LRP8/BRSK2/ZSWIM5/PTPRS/TLX2/MT3	46
BP	GO:0010771	negative regulation of cell morphogenesis involved in differentiation	20/1648	98/18866	0.000268663	0.00676702	0.00626489	SEMA3F/SEMA5B/ITGB1BP1/CDK5/CDKL3/PTK2/CDK5R1/TACSTD2/RCC2/EFNA1/MAG/PLXNA3/ARHGAP4/MAP2/SEMA6D/SEMA3E/SEMA4F/PTPRS/TLX2/MT3	20
BP	GO:1905269	positive regulation of chromatin organization	21/1648	106/18866	0.000293585	0.00736261	0.00681628	CCNB1/NELFE/AKAP8L/LMNA/CHTOP/MAPK3/PHF19/SIRT6/MORC2/DNMT3B/TRIM28/DNMT1/ZBTB7B/PRDM12/TPR/BRCA1/PRDM9/TET1/GATA3/PPARGC1A/MYB	21
BP	GO:0044380	protein localization to cytoskeleton	14/1648	57/18866	0.000302487	0.00755302	0.00699257	AURKA/TTK/CEP131/STIL/FAM83D/CEP250/DCTN2/FAM83H/CEP83/SPAG5/CCDC14/KIF20B/KLHL21/BICD1	14
BP	GO:0010996	response to auditory stimulus	9/1648	27/18866	0.000317579	0.00786179	0.00727843	MDK/ABHD12/UCN/KCNC1/SLC1A3/FOXP2/STRA6/ATP8A2/CXCL10	9
BP	GO:0032201	telomere maintenance via semi-conservative replication	9/1648	27/18866	0.000317579	0.00786179	0.00727843	RFC4/FEN1/POLA2/PRIM2/POLD1/PCNA/DNA2/PRIM1/POLA1	9
BP	GO:0000018	regulation of DNA recombination	21/1648	107/18866	0.000335717	0.00827529	0.00766124	PARPBP/POLQ/RECQL5/RAD51/MSH2/RAD51AP1/BLM/KPNA2/CHEK1/FANCB/ATAD5/RMI2/UBQLN4/SIRT6/FUS/PARP1/ALYREF/FIGNL1/TIMELESS/PRDM9/FIGNL2	21
BP	GO:0033262	regulation of nuclear cell cycle DNA replication	7/1648	17/18866	0.000339583	0.00829963	0.00768378	CDT1/DBF4B/DACH1/CDC7/DBF4/TIPIN/CHEK2	7
BP	GO:0033599	regulation of mammary gland epithelial cell proliferation	7/1648	17/18866	0.000339583	0.00829963	0.00768378	IQGAP3/PYGO2/BAX/DEAF1/ROBO1/BRCA2/GATA3	7
BP	GO:0006473	protein acetylation	33/1648	203/18866	0.000367563	0.00894559	0.00828181	DSCC1/PYGO2/NAT9/MCRS1/MRGBP/MAPT/NAA10/CHEK1/MAPK3/NAA40/YEATS2/DPF2/ING5/HCFC1/ATAT1/BRD8/TRIM16/BRCA2/ESCO2/CEP295/BEND3/JADE2/PCGF2/USP22/TAF6/SUPT3H/MSL3P1/BRCA1/NUPR1/AANAT/GATA3/PPARGC1A/SOX4	33
BP	GO:0007018	microtubule-based movement	52/1648	368/18866	0.000371835	0.00901154	0.00834286	KIFC1/KIF20A/KIF4A/KIF2C/DLGAP5/KIF18B/CEP131/RACGAP1/CENPE/KIF18A/KIF23/KIF14/KIF15/CLN3/MAPT/TMEM201/KIF11/SNAPIN/DYNLL1/KIFC2/KIF24/DYNLRB1/KLC2/TTLL1/IFT52/AP3B1/ZMYND10/KATNB1/AP3M2/OFD1/KIF22/CNIH2/CFAP53/AGBL4/ARMC2/CABYR/COPG2/CCDC40/KIF3A/CCDC65/IFT80/KIF20B/IFT81/STARD9/BICD1/CELF3/SPA17/SPEF2/MAP2/SORD/RGN/TMEM108	52
BP	GO:0007163	establishment or maintenance of cell polarity	35/1648	220/18866	0.000377141	0.00906747	0.00839464	NDC80/KIF2C/CENPA/PLK1/SPDL1/FBF1/SCRIB/MAD2L1/LMNA/ARPC5/BRSK1/PDZD11/HSP90AB1/ARHGEF11/GPSM2/SAPCD2/CDK5RAP2/SIPA1L3/SNX27/PTK2/PKD1/LLGL1/HES5/DLG5/KIF20B/RPGRIP1L/ARHGEF2/CYTH3/RHOF/RAC3/MAP2/GATA3/BRSK2/PTK7/CDX2	35
BP	GO:1902275	regulation of chromatin organization	32/1648	195/18866	0.000377287	0.00906747	0.00839464	CDC45/CCNB1/MKI67/PYGO2/NELFE/ZNF335/AKAP8L/LMNA/OTUB2/CHEK1/CHTOP/MAPK3/NAA40/PHF19/SIRT6/HMGA1/MORC2/DNMT3B/TRIM28/DNMT1/NSD1/UCN/ZBTB7B/UBR5/PRDM12/TPR/BRCA1/PRDM9/TET1/GATA3/PPARGC1A/MYB	32
BP	GO:0034968	histone lysine methylation	22/1648	116/18866	0.000405146	0.00969661	0.0089771	EZH2/PYGO2/EHMT2/NELFE/ZNF335/LMNA/SMYD3/SUV39H1/EZH1/PHF19/DNMT3B/SUV39H2/DNMT1/BEND3/NSD1/SMYD2/PRDM12/BRCA1/MECOM/PRDM9/GATA3/MYB	22
BP	GO:0045842	positive regulation of mitotic metaphase/anaphase transition	6/1648	13/18866	0.000440582	0.0104579	0.00968192	CDT1/DLGAP5/NSMCE2/ANAPC7/ANAPC11/ESPL1	6
BP	GO:1901970	positive regulation of mitotic sister chromatid separation	6/1648	13/18866	0.000440582	0.0104579	0.00968192	CDT1/DLGAP5/NSMCE2/ANAPC7/ANAPC11/ESPL1	6
BP	GO:1900182	positive regulation of protein localization to nucleus	17/1648	80/18866	0.000461352	0.0109061	0.0100968	CDK1/PLK1/GTSE1/CCT3/MCRS1/CDK5RAP3/ECT2/MAVS/CCT6A/HSP90AB1/TRIM28/PARP1/CCT5/UBR5/TPR/PRKCD/SRC	17
BP	GO:0098534	centriole assembly	11/1648	40/18866	0.000467491	0.0110061	0.0101894	STIL/WDR62/PLK4/CENPJ/CEP152/CDK5RAP2/NPM1/CEP295/SASS6/BRCA1/MCIDAS	11
BP	GO:0021543	pallium development	29/1648	173/18866	0.00048535	0.0113801	0.0105356	ASPM/EZH2/MDK/KIF14/NSUN5/WDR62/TACC3/CDK5/ARHGAP11B/BAX/EZH1/NME1/TSC1/NF2/ROBO1/ATAT1/IGF2BP1/SRGAP2/CDK5R1/EFHC1/CCDC85C/PLXNA3/PLCB1/FOXP2/ANXA3/POU3F2/LRP8/TMEM108/PTPRS	29
BP	GO:0000002	mitochondrial genome maintenance	8/1648	23/18866	0.000494194	0.0115405	0.0106842	MSTO1/PIF1/POLG2/MPV17/DNA2/LIG3/PARP1/PPARGC1A	8
BP	GO:0051782	negative regulation of cell division	7/1648	18/18866	0.000513943	0.0119533	0.0110664	ASPM/AURKB/E2F8/ORC6/E2F7/BLM/MYC	7
BP	GO:0031060	regulation of histone methylation	15/1648	67/18866	0.000547193	0.0126755	0.011735	PYGO2/NELFE/ZNF335/LMNA/CHTOP/PHF19/DNMT3B/DNMT1/NSD1/PRDM12/BRCA1/PRDM9/TET1/GATA3/MYB	15
BP	GO:0051569	regulation of histone H3-K4 methylation	9/1648	29/18866	0.000578253	0.0133414	0.0123515	PYGO2/NELFE/ZNF335/DNMT3B/DNMT1/BRCA1/PRDM9/GATA3/MYB	9
BP	GO:0031062	positive regulation of histone methylation	11/1648	41/18866	0.000589039	0.0134824	0.012482	NELFE/LMNA/CHTOP/PHF19/DNMT3B/DNMT1/PRDM12/BRCA1/PRDM9/TET1/MYB	11
BP	GO:1902042	negative regulation of extrinsic apoptotic signaling pathway via death domain receptors	11/1648	41/18866	0.000589039	0.0134824	0.012482	TRAF2/PEA15/HGF/HMGB2/SERPINE1/ARHGEF2/BRCA1/HMOX1/FGB/FGA/FGG	11
BP	GO:0031297	replication fork processing	10/1648	35/18866	0.000603687	0.0137631	0.0127418	EME1/TONSL/RAD51/BLM/PCNA/DNA2/BRCA2/ALYREF/MMS22L/FANCM	10
BP	GO:0032042	mitochondrial DNA metabolic process	6/1648	14/18866	0.00071417	0.0161542	0.0149556	POLG2/MPV17/DNA2/LIG3/PARP1/PPARGC1A	6
BP	GO:1902101	positive regulation of metaphase/anaphase transition of cell cycle	6/1648	14/18866	0.00071417	0.0161542	0.0149556	CDT1/DLGAP5/NSMCE2/ANAPC7/ANAPC11/ESPL1	6
BP	GO:0031145	anaphase-promoting complex-dependent catabolic process	17/1648	83/18866	0.000721236	0.0162503	0.0150445	CDC20/UBE2C/CDK1/PTTG1/AURKA/CCNB1/AURKB/BUB1B/PLK1/ANAPC7/UBE2S/PSMD4/MAD2L1/PSMB4/PSMC4/PSMD10/ANAPC11	17
BP	GO:0031445	regulation of heterochromatin assembly	7/1648	19/18866	0.000752712	0.0168281	0.0155794	NAA40/SIRT6/MORC2/TRIM28/DNMT1/TPR/TET1	7
BP	GO:2000104	negative regulation of DNA-dependent DNA replication	7/1648	19/18866	0.000752712	0.0168281	0.0155794	BLM/LIG3/DONSON/BRCA2/TIPIN/TIMELESS/CHEK2	7
BP	GO:0000132	establishment of mitotic spindle orientation	9/1648	30/18866	0.000762647	0.0169844	0.0157241	NDC80/CENPA/PLK1/SPDL1/MAD2L1/GPSM2/SAPCD2/CDK5RAP2/ARHGEF2	9
BP	GO:0051294	establishment of spindle orientation	10/1648	36/18866	0.000771153	0.0171077	0.0158383	NDC80/CENPA/PLK1/SPDL1/MAD2L1/GPSM2/SAPCD2/CDK5RAP2/LLGL1/ARHGEF2	10
BP	GO:0021782	glial cell development	22/1648	122/18866	0.000827942	0.0182972	0.0169395	HDAC11/MDK/NSUN5/MAPT/CDK5/FPR2/CSPG5/PRX/HES5/S100A8/TREM2/MAG/TLR4/CNTNAP1/PHGDH/NDRG1/SOX11/POU3F2/ADAM22/SOX4/TLR2/MT3	22
BP	GO:0033314	mitotic DNA replication checkpoint	5/1648	10/18866	0.000875971	0.0192114	0.0177859	CDC6/TICRR/ORC1/CLSPN/TOPBP1	5
BP	GO:0051231	spindle elongation	5/1648	10/18866	0.000875971	0.0192114	0.0177859	KIF4A/PRC1/AURKB/RACGAP1/KIF23	5
BP	GO:0050771	negative regulation of axonogenesis	15/1648	70/18866	0.000890555	0.0194573	0.0180135	SEMA3F/SEMA5B/CDK5/CDKL3/PTK2/CDK5R1/MAG/PLXNA3/ARHGAP4/MAP2/SEMA6D/SEMA3E/SEMA4F/PTPRS/MT3	15
BP	GO:0051307	meiotic chromosome separation	8/1648	25/18866	0.000930782	0.0202594	0.0187561	TOP2A/TTK/EME1/NCAPH/NCAPH2/SLX4/ESPL1/FANCM	8
BP	GO:0007099	centriole replication	10/1648	37/18866	0.000975018	0.0211425	0.0195737	STIL/WDR62/PLK4/CENPJ/CEP152/CDK5RAP2/NPM1/CEP295/SASS6/BRCA1	10
BP	GO:0018200	peptidyl-glutamic acid modification	9/1648	31/18866	0.000992215	0.0213548	0.0197702	NAA10/TTLL1/CEP41/PARP1/AGBL5/TTLL3/AGBL4/TPGS2/TTLL4	9
BP	GO:0071539	protein localization to centrosome	9/1648	31/18866	0.000992215	0.0213548	0.0197702	AURKA/CEP131/STIL/CEP250/DCTN2/CEP83/SPAG5/CCDC14/BICD1	9
BP	GO:0018022	peptidyl-lysine methylation	23/1648	132/18866	0.00104067	0.0223145	0.0206587	EZH2/PYGO2/EHMT2/NELFE/ZNF335/LMNA/SMYD3/SUV39H1/EZH1/PHF19/EEF2KMT/DNMT3B/SUV39H2/DNMT1/BEND3/NSD1/SMYD2/PRDM12/BRCA1/MECOM/PRDM9/GATA3/MYB	23
BP	GO:0051315	attachment of mitotic spindle microtubules to kinetochore	6/1648	15/18866	0.00110268	0.0234697	0.0217282	NUF2/NDC80/CDT1/KIF2C/AURKB/CENPE	6
BP	GO:1905820	positive regulation of chromosome separation	6/1648	15/18866	0.00110268	0.0234697	0.0217282	CDT1/DLGAP5/NSMCE2/ANAPC7/ANAPC11/ESPL1	6
BP	GO:0010824	regulation of centrosome duplication	11/1648	44/18866	0.00112097	0.0237711	0.0220072	CEP131/XRCC3/CCNF/STIL/PLK4/CENPJ/POC1A/CDK5RAP2/NPM1/CEP295/BRCA1	11
BP	GO:0031109	microtubule polymerization or depolymerization	21/1648	117/18866	0.00114357	0.0241616	0.0223688	SKA1/SKA3/KIF2C/KIF18B/KIF18A/STMN1/MAPT/TUBG1/PSRC1/KIF24/TUBG2/TPX2/CENPJ/CKAP2/MZT1/CDK5RAP2/KATNB1/CDK5R1/ARHGEF2/NCKAP5/MAP2	21
BP	GO:0042730	fibrinolysis	8/1648	26/18866	0.00124251	0.0261562	0.0242154	USF1/ANXA2/SERPINE1/FGB/FGA/FGG/F11/CPB2	8
BP	GO:0006611	protein export from nucleus	29/1648	184/18866	0.00133017	0.0278997	0.0258295	GTSE1/SMG5/CCHCR1/DDX39A/AKAP8L/CDK5/SIRT7/XPO5/CHTOP/THOC5/NUP37/CPSF1/TSC1/UPF3B/CASC3/CSE1L/NUP93/SFN/NUP155/RRS1/NPM1/PKD1/ALYREF/NUP107/NUP210/TPR/BARD1/TXN/PTPN14	29
BP	GO:0032259	methylation	50/1648	371/18866	0.00138056	0.0288517	0.0267109	EZH2/NSUN5P2/PYGO2/EHMT2/NELFE/NSUN5/ZNF335/TRMT1/METTL6/SNRPB/LMNA/METTL18/SIRT7/SMYD3/CHTOP/SUV39H1/EZH1/DNMT3A/LCMT1/WDR4/TRMT61A/PHF19/TYMS/RAB3B/SMYD5/FTSJ3/EEF2KMT/DNMT3B/GTPBP3/TRIM28/METTL3/TRMT6/SUV39H2/PARP1/MIS18A/PRMT3/DNMT1/BEND3/NSD1/SMYD2/PRDM12/BRCA1/MECOM/PRDM9/TDRD1/TET1/GATA3/MYB/MYC/FBLL1	50
BP	GO:0010847	regulation of chromatin assembly	7/1648	21/18866	0.00148679	0.0309596	0.0286623	NAA40/SIRT6/MORC2/TRIM28/DNMT1/TPR/TET1	7
BP	GO:0010833	telomere maintenance via telomere lengthening	16/1648	81/18866	0.00152986	0.0316281	0.0292812	NEK2/AURKB/SMG5/CCT3/PIF1/RAD51/CCT6A/TELO2/NHP2/MAPK3/HSP90AB1/SLX4/PARP1/CCT5/DCLRE1B/SRC	16
BP	GO:0034644	cellular response to UV	16/1648	81/18866	0.00152986	0.0316281	0.0292812	PBK/AURKB/POLD1/RHNO1/CHEK1/BAX/PCNA/CDC25A/METTL3/ACTR5/PARP1/NPM1/TREX1/BAK1/CERS1/MYC	16
BP	GO:0050770	regulation of axonogenesis	29/1648	186/18866	0.00157657	0.0324772	0.0300673	SEMA3F/SEMA5B/MAPT/CDK5/TTL/BRSK1/ROBO1/CDKL3/RET/PTK2/PLXNA1/PLXNA2/PLXNC1/CDK5R1/DBN1/EFNA1/MAG/PLXNA3/ARHGAP4/OLFM1/MAP2/SEMA6D/POU3F2/SEMA3E/SEMA4F/BRSK2/ZSWIM5/PTPRS/MT3	29
BP	GO:1905508	protein localization to microtubule organizing center	9/1648	33/18866	0.00161858	0.0332242	0.0307589	AURKA/CEP131/STIL/CEP250/DCTN2/CEP83/SPAG5/CCDC14/BICD1	9
BP	GO:0030397	membrane disassembly	6/1648	16/18866	0.00163469	0.0333177	0.0308454	CCNB2/CDK1/CCNB1/PLK1/AKAP8L/VRK1	6
BP	GO:0051081	nuclear envelope disassembly	6/1648	16/18866	0.00163469	0.0333177	0.0308454	CCNB2/CDK1/CCNB1/PLK1/AKAP8L/VRK1	6
BP	GO:0030516	regulation of axon extension	18/1648	97/18866	0.00169769	0.0344799	0.0319214	SEMA3F/SEMA5B/MAPT/CDK5/TTL/CDKL3/CDK5R1/DBN1/MAG/PLXNA3/ARHGAP4/OLFM1/MAP2/SEMA6D/SEMA3E/SEMA4F/PTPRS/MT3	18
BP	GO:0072698	protein localization to microtubule cytoskeleton	12/1648	53/18866	0.00172232	0.0348573	0.0322708	AURKA/TTK/CEP131/STIL/FAM83D/CEP250/DCTN2/CEP83/SPAG5/CCDC14/KIF20B/BICD1	12
BP	GO:0071478	cellular response to radiation	29/1648	188/18866	0.00186139	0.0374217	0.0346449	PBK/AURKB/RAD51/RAD9A/ECT2/POLD1/RHNO1/RAD51AP1/BLM/CHEK1/BAX/HRAS/PCNA/CDC25A/HSF1/METTL3/ACTR5/INTS7/PARP1/NPM1/TREX1/FIGNL1/CHEK2/BAK1/CERS1/GATA3/MYC/GNGT1/HMGA2	29
BP	GO:0007584	response to nutrient	27/1648	171/18866	0.001862	0.0374217	0.0346449	USF1/STC2/GNPAT/AKR1C3/DNMT3A/TRIM25/TYMS/OGG1/DNMT3B/HSF1/CDKN2B/SLC6A19/ADA/AACS/NQO1/BCHE/ACSL4/ITGA2/HMOX1/PKM/SLC8A1/PHEX/EPO/TNFRSF11B/GDAP1/ALDH3A1/CXCL10	27
BP	GO:1901796	regulation of signal transduction by p53 class mediator	28/1648	180/18866	0.00194595	0.03891	0.0360228	EXO1/AURKA/AURKB/EHMT2/RFC4/RAD9A/CDK5RAP3/CDK5/RHNO1/BLM/CHEK1/ATAD5/RMI2/TPX2/ING5/PSMD10/L3MBTL1/DNA2/BCL2L12/RRS1/SMYD2/CDK5R1/CHEK2/TOPBP1/BARD1/EEF1E1/TAF6/BRCA1	28
BP	GO:0034446	substrate adhesion-dependent cell spreading	19/1648	106/18866	0.00195288	0.03891	0.0360228	MDK/KIF14/AKIP1/ITGB1BP1/CSPG5/LAMC1/PTK2/S100A10/SRGAP2/TACSTD2/RCC2/EFNA1/FGB/AXL/RAC3/FGA/FGG/SRC/ATRNL1	19
BP	GO:0071479	cellular response to ionizing radiation	14/1648	68/18866	0.00195629	0.03891	0.0360228	RAD51/RAD9A/ECT2/RHNO1/RAD51AP1/BLM/HRAS/HSF1/INTS7/TREX1/FIGNL1/CHEK2/GATA3/HMGA2	14
BP	GO:0048145	regulation of fibroblast proliferation	16/1648	83/18866	0.00199519	0.0395473	0.0366128	E2F1/CCNB1/CDC6/CCNA2/B4GALT7/DACH1/BAX/SIRT6/ANXA2/PRKDC/C1QL4/NUPR1/CD300A/PLA2G1B/MYB/MYC	16
BP	GO:0062033	positive regulation of mitotic sister chromatid segregation	7/1648	22/18866	0.00201783	0.0398591	0.0369014	CDT1/DLGAP5/AURKB/NSMCE2/ANAPC7/ANAPC11/ESPL1	7
BP	GO:0008156	negative regulation of DNA replication	9/1648	34/18866	0.002033	0.0400216	0.0370519	CDC6/BLM/CDAN1/LIG3/DONSON/BRCA2/TIPIN/TIMELESS/CHEK2	9
BP	GO:0034401	chromatin organization involved in regulation of transcription	25/1648	156/18866	0.002187	0.0429069	0.0397231	CDC45/EZH2/CDKN2A/PCGF1/PABPC1L/CHEK1/CDCA4/SUV39H1/EZH1/NAA40/DNMT3A/SIRT6/ZMIZ2/HMGA1/MORC2/SMARCD1/TRIM28/HDAC5/DNMT1/BEND3/PCGF2/TPR/MSL3P1/TET1/HMGA2	25
BP	GO:1904951	positive regulation of establishment of protein localization	49/1648	370/18866	0.00220967	0.0432046	0.0399987	E2F1/CDK1/CEP131/GTSE1/CCT3/CLN3/CAPN10/ITGB1BP1/ECT2/CDK5/MAVS/CCT6A/PPIA/GOLPH3L/HSP90AB1/IRF3/SAE1/HRAS/GLMN/CENPJ/VPS11/TRIM28/SFN/ATP13A2/CEP295/CCT5/CDK5R1/AACS/UBR5/CEP290/TPR/CEMIP/ABAT/TREM2/KIF20B/CACNB3/ACSL4/TLR4/PRKCD/FGB/FGA/FGG/SRC/PLA2G1B/NR0B2/BMP6/SOX4/TLR2/RFX6	49
BP	GO:0048144	fibroblast proliferation	16/1648	84/18866	0.0022689	0.0442	0.0409202	E2F1/CCNB1/CDC6/CCNA2/B4GALT7/DACH1/BAX/SIRT6/ANXA2/PRKDC/C1QL4/NUPR1/CD300A/PLA2G1B/MYB/MYC	16
BP	GO:0046825	regulation of protein export from nucleus	10/1648	41/18866	0.0022759	0.0442	0.0409202	GTSE1/AKAP8L/CDK5/SIRT7/XPO5/SFN/TPR/BARD1/TXN/PTPN14	10
BP	GO:0006978	DNA damage response	signal transduction by p53 class mediator resulting in transcription of p21 class mediator	6/1648	17/18866	0.00234112	0.0451635	FOXM1/TFAP4/BRCA2/RPS6KA6/CHEK2/BRCA1	6
BP	GO:0031058	positive regulation of histone modification	17/1648	92/18866	0.00235982	0.0451635	0.0418122	CCNB1/NELFE/AKAP8L/LMNA/CHTOP/MAPK3/PHF19/DNMT3B/DNMT1/ZBTB7B/PRDM12/BRCA1/PRDM9/TET1/GATA3/PPARGC1A/MYB	17
BP	GO:0006069	ethanol oxidation	5/1648	12/18866	0.00237249	0.0451635	0.0418122	ALDH2/ADH4/ADH1A/ADH6/ADH1C	5
BP	GO:0007077	mitotic nuclear envelope disassembly	5/1648	12/18866	0.00237249	0.0451635	0.0418122	CCNB2/CDK1/CCNB1/PLK1/VRK1	5
BP	GO:0035404	histone-serine phosphorylation	5/1648	12/18866	0.00237249	0.0451635	0.0418122	AURKA/CCNB1/AURKB/VRK1/HMGA2	5
BP	GO:1902287	semaphorin-plexin signaling pathway involved in axon guidance	5/1648	12/18866	0.00237249	0.0451635	0.0418122	SEMA3F/PLXNA1/PLXNA2/PLXNC1/PLXNA3	5
BP	GO:0051101	regulation of DNA binding	21/1648	124/18866	0.00241403	0.045803	0.0424043	HJURP/E2F1/CDCA5/NEK2/CDT1/NME1/HMGB2/TRIM28/TFAP4/PARP1/NSD1/TXN/ITGA2/HMOX1/SOX11/GATA3/KLF4/EGF/TRIM6/ANKRD33/HMGA2	21
BP	GO:0031056	regulation of histone modification	24/1648	149/18866	0.00247412	0.0467892	0.0433173	CCNB1/PYGO2/NELFE/ZNF335/AKAP8L/LMNA/OTUB2/CHEK1/CHTOP/MAPK3/PHF19/DNMT3B/DNMT1/NSD1/UCN/ZBTB7B/UBR5/PRDM12/BRCA1/PRDM9/TET1/GATA3/PPARGC1A/MYB	24
BP	GO:0006475	internal protein amino acid acetylation	26/1648	166/18866	0.00250777	0.0471587	0.0436594	PYGO2/MCRS1/MRGBP/MAPT/NAA10/CHEK1/MAPK3/NAA40/YEATS2/DPF2/ING5/HCFC1/ATAT1/BRD8/TRIM16/BRCA2/BEND3/JADE2/PCGF2/USP22/TAF6/SUPT3H/MSL3P1/BRCA1/GATA3/PPARGC1A	26
BP	GO:0030900	forebrain development	51/1648	391/18866	0.00251001	0.0471587	0.0436594	E2F1/ASPM/EZH2/MDK/KIF14/STIL/NSUN5/ZNF335/WDR62/TACC3/CDK5/ARPC5/OTX1/ARHGAP11B/BAX/NOTCH3/EZH1/NME1/TSC1/NF2/SLC7A11/ROBO1/ATAT1/IGF2BP1/METTL3/SRGAP2/PITX1/CDK5R1/TAL2/HES5/RRM1/EFHC1/RPGRIP1L/CCDC85C/PLXNA3/PLCB1/KCNC1/FOXP2/SLC8A1/AXL/ANXA3/RAC3/POU3F2/SRC/LRP8/TMEM108/PTPRS/PPARGC1A/NR0B1/SLC1A2/PITX2	51
BP	GO:0001889	liver development	23/1648	141/18866	0.00255013	0.0477569	0.0442132	AURKA/EZH2/E2F8/MDK/E2F7/CDK5RAP3/CAD/HRAS/PCNA/HGF/TYMS/PKD1/ADA/AACS/ACAT1/CCDC40/RPGRIP1L/ITGA2/HMOX1/PKM/RGN/CPB2/IHH	23
BP	GO:0072175	epithelial tube formation	22/1648	133/18866	0.00261589	0.0488299	0.0452066	STIL/SCRIB/MTHFD1L/DVL2/TSC1/GLMN/DEAF1/CTHRC1/DVL3/IFT52/RET/TRIM71/TULP3/HES5/CEP290/KIF20B/SOX11/IRX3/GATA3/PTK7/FZD6/SOX4	22
BP	GO:0001838	embryonic epithelial tube formation	21/1648	125/18866	0.0026682	0.0496458	0.0459619	STIL/SCRIB/MTHFD1L/DVL2/TSC1/GLMN/DEAF1/CTHRC1/DVL3/IFT52/RET/TRIM71/TULP3/HES5/KIF20B/SOX11/IRX3/GATA3/PTK7/FZD6/SOX4	21
BP	GO:0046599	regulation of centriole replication	7/1648	23/18866	0.00268442	0.0497869	0.0460926	STIL/PLK4/CENPJ/CDK5RAP2/NPM1/CEP295/BRCA1	7
BP	GO:0001701	in utero embryonic development	50/1648	383/18866	0.00270041	0.0498208	0.046124	NEK2/CCNB2/CCNB1/FLVCR1/E2F8/ASF1B/XRCC2/SSR2/STIL/GINS1/ZNF335/E2F7/PLK4/PSMC4/MSH2/POLG2/HM13/CHTOP/JAG2/UBE2A/MAFG/HCFC1/SLC39A1/PSPH/OCRL/HSF1/TRIM28/PLCG1/UNK/NLE1/BRCA2/NCAPG2/PKD1/C6/ADA/PCGF2/CCDC24/GINS4/ZP3/GNA12/MYO18B/RPGRIP1L/DBN1/TET1/SOX6/GATA3/TMEM100/CDX2/IHH/FBLL1	50
BP	GO:0031124	mRNA 3'-end processing	18/1648	101/18866	0.00270352	0.0498208	0.046124	CCNB1/NELFE/DDX39A/ZC3H3/SNRPA/PABPC1L/CHTOP/THOC5/CPSF1/UPF3B/CASC3/ZNF473/HSF1/LSM11/CSTF2/ALYREF/PABPC1/BARD1	18
BP	GO:0021761	limbic system development	19/1648	109/18866	0.00271678	0.0499056	0.0462025	EZH2/MDK/KIF14/CDK5/ARPC5/BAX/EZH1/NME1/TSC1/NF2/ATAT1/CDK5R1/PLXNA3/ANXA3/POU3F2/LRP8/TMEM108/PTPRS/NR0B1	19
CC	GO:0098687	chromosomal region	103/1734	350/19559	6.55e-29	4.25e-26	3.87e-26	SKA1/NCAPG/HJURP/NUF2/CDCA5/BIRC5/NEK2/NDC80/SKA3/CENPF/CDK1/AURKA/SPC25/CDT1/KIF2C/CCNB1/BUB1/CENPA/TTK/CENPM/AURKB/EZH2/CDCA8/CENPL/DSCC1/ORC1/BUB1B/PLK1/CENPE/CENPI/NSMCE2/ZWINT/KIF18A/CENPW/XRCC3/ERCC6L/CENPH/SPDL1/FEN1/CENPU/MCM2/CENPK/NABP2/DSN1/PIF1/RAD51/MCM6/MAD2L1/MTBP/MSH2/MCM3/POLD1/DCTN2/BLM/MCM5/TELO2/CENPP/OIP5/CHEK1/CENPT/DYNLL1/DAXX/NHP2/SUV39H1/THOC5/KNTC1/MCM4/NUP37/EZH1/KNSTRN…	103
CC	GO:0000775	chromosome	centromeric region	69/1734	196/19559	9.56e-25	3.1e-22	SKA1/NCAPG/HJURP/NUF2/CDCA5/BIRC5/NEK2/NDC80/SKA3/CENPF/AURKA/SPC25/CDT1/KIF2C/CCNB1/BUB1/CENPA/TTK/CENPM/AURKB/CDCA8/CENPL/DSCC1/BUB1B/PLK1/CENPE/CENPI/ZWINT/KIF18A/CENPW/ERCC6L/CENPH/SPDL1/CENPU/CENPK/DSN1/MAD2L1/MTBP/DCTN2/CENPP/OIP5/CENPT/DYNLL1/DAXX/SUV39H1/KNTC1/NUP37/KNSTRN/DNMT3A/NCAPD2/CENPO/ITGB3BP/PMF1/HSF1/CBX1/ZWILCH/SUV39H2/MIS18A/KIF22/ESCO2/INCENP/DNMT1/SPAG5/CENPQ/NUP107/TPR/RCC2…	69
CC	GO:0005819	spindle	96/1734	367/19559	7.94e-23	1.72e-20	1.56e-20	SKA1/BIRC5/NEK2/ASPM/CDC20/SKA3/CENPF/CDK1/KIFC1/AURKA/KIF20A/KIF4A/KIF2C/PRC1/CCNB1/DLGAP5/TTK/KIF18B/CDC6/AURKB/CDCA8/RACGAP1/BUB1B/PLK1/CENPE/CKAP2L/KIF18A/KIF23/KIF14/SAC3D1/SPDL1/SHCBP1/FAM83D/KIF15/WDR62/TACC3/DSN1/FBF1/HAUS5/MAD2L1/NUSAP1/TMEM201/PLK4/CDC7/KIF11/ECT2/TUBG1/DYNLL1/KIFC2/PSRC1/RASSF1/CEP89/KNTC1/KNSTRN/TUBG2/TPX2/YEATS2/POC1A/GPSM2/CKAP2/HSF1/ATAT1/VRK1/MZT1/CDK5RAP2/CBX1/KA…	96
CC	GO:0000793	condensed chromosome	70/1734	222/19559	6.53e-22	1.06e-19	9.64e-20	SKA1/NCAPG/HJURP/NUF2/BIRC5/NEK2/NDC80/SKA3/CENPF/AURKA/SPC25/CDT1/TOP2A/KIF2C/CCNB1/BUB1/CENPA/CENPM/AURKB/MKI67/BUB1B/PLK1/CENPE/NSMCE2/ZWINT/NCAPH/CENPW/ERCC6L/CENPH/SPDL1/CENPU/CENPK/DSN1/RAD51/FANCD2/MAD2L1/RAD9A/BLM/TUBG1/CHEK1/CENPT/SUV39H1/NCAPH2/KNTC1/NUP37/KNSTRN/NCAPD2/CENPO/HMGB2/ITGB3BP/PMF1/L3MBTL1/HSF1/ZWILCH/BRCA2/RRS1/NCAPG2/INCENP/SPAG5/STAG3L4/NUP107/TOPBP1/STAG3L2/SMC2/CENPN/S…	70
CC	GO:0000776	kinetochore	50/1734	137/19559	4.5e-19	5.84e-17	5.31e-17	SKA1/HJURP/NUF2/BIRC5/NEK2/NDC80/SKA3/CENPF/SPC25/CDT1/KIF2C/CCNB1/BUB1/CENPA/TTK/CENPM/AURKB/BUB1B/PLK1/CENPE/CENPI/ZWINT/KIF18A/CENPW/ERCC6L/CENPH/SPDL1/CENPU/CENPK/DSN1/MAD2L1/MTBP/DCTN2/CENPT/DYNLL1/KNTC1/NUP37/KNSTRN/CENPO/ITGB3BP/PMF1/HSF1/ZWILCH/KIF22/INCENP/SPAG5/CENPQ/NUP107/TPR/CENPN	50
CC	GO:0000779	condensed chromosome	centromeric region	44/1734	122/19559	1e-16	1.08e-14	SKA1/NCAPG/HJURP/NUF2/BIRC5/NEK2/NDC80/SKA3/CENPF/AURKA/SPC25/CDT1/KIF2C/CCNB1/BUB1/CENPA/CENPM/AURKB/BUB1B/PLK1/CENPE/ZWINT/CENPW/ERCC6L/CENPH/SPDL1/CENPU/CENPK/DSN1/MAD2L1/CENPT/KNTC1/NUP37/KNSTRN/NCAPD2/CENPO/ITGB3BP/PMF1/HSF1/ZWILCH/INCENP/SPAG5/NUP107/CENPN	44
CC	GO:0000777	condensed chromosome kinetochore	40/1734	106/19559	4.03e-16	3.74e-14	3.4e-14	SKA1/HJURP/NUF2/BIRC5/NEK2/NDC80/SKA3/CENPF/SPC25/CDT1/KIF2C/CCNB1/BUB1/CENPA/CENPM/BUB1B/PLK1/CENPE/ZWINT/CENPW/ERCC6L/CENPH/SPDL1/CENPU/CENPK/DSN1/MAD2L1/CENPT/KNTC1/NUP37/KNSTRN/CENPO/ITGB3BP/PMF1/HSF1/ZWILCH/INCENP/SPAG5/NUP107/CENPN	40
CC	GO:0000922	spindle pole	50/1734	165/19559	2.95e-15	2.39e-13	2.17e-13	NEK2/ASPM/CDC20/CENPF/AURKA/PRC1/CCNB1/DLGAP5/CDC6/AURKB/PLK1/CKAP2L/SPDL1/FAM83D/WDR62/TACC3/DSN1/FBF1/MAD2L1/TMEM201/PLK4/KIF11/TUBG1/PSRC1/RASSF1/CEP89/KNTC1/KNSTRN/TPX2/POC1A/GPSM2/CKAP2/HSF1/CDK5RAP2/KATNB1/NPM1/HAUS1/CEP95/SPAG5/MAPKBP1/TOPBP1/FAM110A/EFHC1/CDC25B/KIF20B/KLHL21/CEP85/PLK5/CEP128/AUNIP	50
CC	GO:0072686	mitotic spindle	43/1734	133/19559	2.02e-14	1.46e-12	1.32e-12	SKA1/ASPM/SKA3/CDK1/KIFC1/AURKA/PRC1/KIF18B/AURKB/RACGAP1/CENPE/CKAP2L/KIF18A/KIF23/FAM83D/TACC3/MAD2L1/NUSAP1/CDC7/KIF11/ECT2/DYNLL1/KIFC2/KNSTRN/TPX2/YEATS2/GPSM2/HSF1/ATAT1/CDK5RAP2/AGBL5/KIF22/TAF1D/CEP295/ESPL1/SPAG5/MAPKBP1/IQCB1/TPR/RCC2/EFHC1/KIF20B/DCDC1	43
CC	GO:0005657	replication fork	28/1734	71/19559	2.95e-12	1.92e-10	1.74e-10	CDC45/TONSL/XRCC3/XRCC2/UHRF1/MCM10/RFC4/POLA2/PIF1/PRIM2/GINS2/WDHD1/MCM3/POLD1/BLM/RAD18/PCNA/ZMIZ2/PRIM1/DONSON/RAD51C/TIPIN/TREX1/DNMT1/TIMELESS/MMS22L/GINS4/POLA1	28
CC	GO:0005874	microtubule	81/1734	431/19559	5.82e-11	3.44e-09	3.13e-09	SKA1/BIRC5/NEK2/ASPM/SKA3/CDK1/KIFC1/AURKA/KIF20A/KIF4A/KIF2C/PRC1/KIF18B/AURKB/RACGAP1/PLK1/CENPE/GTSE1/CCT3/KIF18A/KIF23/KIF14/STMN1/TBCE/KIF15/MAPT/HAUS5/NUSAP1/RUSC1/KIF11/CDK5RAP3/CDK5/DCTN2/CCT6A/TUBG1/DYNLL1/KIFC2/PSRC1/MAP2K2/RASSF1/KIF24/KNTC1/DYNLRB1/KNSTRN/KLC2/TUBG2/TPX2/CENPJ/TTLL1/CKAP2/ATAT1/CDK5RAP2/KATNB1/TTLL3/HAUS1/KIF22/CCDC66/INCENP/CEP295/SPAG5/CCT5/KIF3A/RCC2/TPGS2/TTLL4/KI…	81
CC	GO:0000794	condensed nuclear chromosome	32/1734	103/19559	1.38e-10	7.47e-09	6.8e-09	NUF2/NEK2/NDC80/AURKA/CCNB1/BUB1/CENPA/AURKB/BUB1B/PLK1/NCAPH/CENPK/DSN1/RAD51/RAD9A/BLM/TUBG1/CHEK1/CENPT/SUV39H1/NCAPD2/CENPO/PMF1/BRCA2/RRS1/INCENP/TOPBP1/SMC1B/BRCA1/SMC4/MEI4/CDX2	32
CC	GO:0000778	condensed nuclear chromosome kinetochore	12/1734	17/19559	9.22e-10	4.6e-08	4.19e-08	NUF2/NDC80/CCNB1/BUB1/CENPA/BUB1B/PLK1/CENPK/DSN1/CENPT/CENPO/PMF1	12
CC	GO:0043596	nuclear replication fork	18/1734	41/19559	2.91e-09	1.35e-07	1.23e-07	CDC45/TONSL/MCM10/POLA2/PRIM2/GINS2/WDHD1/MCM3/POLD1/PCNA/ZMIZ2/PRIM1/TIPIN/TREX1/TIMELESS/MMS22L/GINS4/POLA1	18
CC	GO:0042555	MCM complex	9/1734	12/19559	5.7e-08	2.47e-06	2.24e-06	TONSL/MCM2/MCM6/MCM3/MCM5/MCM4/MCM8/MCMDC2/MMS22L	9
CC	GO:0005876	spindle microtubule	21/1734	66/19559	1.26e-07	5.13e-06	4.66e-06	SKA1/BIRC5/SKA3/CDK1/AURKA/KIF4A/PRC1/KIF18B/AURKB/PLK1/CENPE/KIF18A/NUSAP1/KIF11/TUBG1/PSRC1/KNTC1/TUBG2/CEP295/KIF3A/KLHL21	21
CC	GO:0000780	condensed nuclear chromosome	centromeric region	14/1734	32/19559	1.79e-07	6.83e-06	NUF2/NDC80/AURKA/CCNB1/BUB1/CENPA/AURKB/BUB1B/PLK1/CENPK/DSN1/CENPT/CENPO/PMF1	14
CC	GO:0005814	centriole	33/1734	143/19559	2.46e-07	8.86e-06	8.06e-06	AURKA/TOP2A/PLK1/CCHCR1/CCNF/STIL/CEP55/WDR62/CEP250/FBF1/PLK4/TUBG1/KIF24/CEP89/WASH3P/CENPJ/POC1A/POC5/CEP152/SFI1/CEP41/IFT52/OFD1/CEP83/CEP295/AGBL4/SASS6/IQCB1/CEP290/KIF3A/STARD9/ARMC9/CEP128	33
CC	GO:0000940	condensed chromosome outer kinetochore	9/1734	14/19559	4.4e-07	1.5e-05	1.37e-05	SKA1/NDC80/SKA3/CENPF/CCNB1/BUB1/BUB1B/PLK1/SPDL1	9
CC	GO:0000781	chromosome	telomeric region	35/1734	164/19559	7.94e-07	2.58e-05	CDK1/EZH2/ORC1/NSMCE2/XRCC3/FEN1/MCM2/NABP2/PIF1/RAD51/MCM6/MSH2/MCM3/POLD1/BLM/MCM5/TELO2/CHEK1/NHP2/THOC5/MCM4/EZH1/PCNA/SIRT6/RNF8/DNA2/SLX4/CBX1/PARP1/BRCA2/ALYREF/DCLRE1B/CHEK2/DCLRE1C/PRKDC	35
CC	GO:0051233	spindle midzone	14/1734	36/19559	1.03e-06	3.17e-05	2.88e-05	AURKA/PRC1/KIF18B/CDC6/AURKB/CDCA8/RACGAP1/PLK1/CENPE/KIF18A/KIF14/INCENP/RCC2/KIF20B	14
CC	GO:0000152	nuclear ubiquitin ligase complex	15/1734	43/19559	2.14e-06	6.31e-05	5.75e-05	CDC20/UBE2C/BUB1B/ANAPC7/UBE2S/PCGF1/CUL7/CBX8/CBX2/ANKRD39/ANAPC11/CBX4/PCGF2/BARD1/BRCA1	15
CC	GO:0000792	heterochromatin	21/1734	78/19559	2.75e-06	7.75e-05	7.05e-05	CENPA/EME1/CDKN2A/UHRF1/CBX8/WDR76/CBX2/SUV39H1/DNMT3A/UBE2A/HMGA1/MORC2/HSF1/TRIM28/CBX1/ESCO2/INCENP/DNMT1/BEND3/PCGF2/HMGA2	21
CC	GO:0034451	centriolar satellite	23/1734	95/19559	6.71e-06	0.000181516	0.000165162	DLGAP5/CEP131/PLK1/CENPU/CEP55/WDR62/TACC3/ITGB1BP1/KLHL12/KNSTRN/UPF3B/G6PD/CEP68/ZMYND10/OFD1/CCDC66/TAF1D/SPAG5/CCDC14/SASS6/CEP290/TAP1/NR0B1	23
CC	GO:0005875	microtubule associated complex	32/1734	159/19559	8.54e-06	0.000221611	0.000201644	BIRC5/KIFC1/AURKA/KIF20A/KIF2C/KIF18B/AURKB/CDCA8/KIF18A/KIF23/KIF14/PEA15/KIF15/HAUS5/KIF11/DCTN2/DYNLL1/KIFC2/DYNLRB1/KLC2/KATNB1/HAUS1/KIF22/INCENP/TPR/KIF3A/CCDC65/KIF20B/MAP2/LRP8/CLIP2/DNALI1	32
CC	GO:0000784	nuclear chromosome	telomeric region	27/1734	124/19559	9.43e-06	0.000235325	CDK1/ORC1/XRCC3/FEN1/MCM2/NABP2/PIF1/RAD51/MCM6/MSH2/MCM3/POLD1/MCM5/TELO2/NHP2/THOC5/MCM4/PCNA/DNA2/SLX4/CBX1/PARP1/BRCA2/ALYREF/DCLRE1B/DCLRE1C/PRKDC	27
CC	GO:0030496	midbody	34/1734	182/19559	2.39e-05	0.00057376	0.000522066	BIRC5/NEK2/ASPM/CENPF/CDK1/AURKA/KIF20A/KIF4A/PRC1/AURKB/ANLN/CDCA8/RACGAP1/PLK1/CENPE/KIF23/KIF14/SHCBP1/CEP55/ECT2/PSRC1/RNF8/ZFYVE26/ANXA2/KATNB1/AGBL5/CCDC66/PKN1/INCENP/SPAG5/RAP2A/RCC2/KIF20B/DCDC1	34
CC	GO:0034399	nuclear periphery	26/1734	131/19559	7.37e-05	0.001708	0.00155412	CENPF/KIF4A/CENPW/UHRF1/AKAP8L/MAPT/LMNA/CAD/BLM/TELO2/NARF/SUV39H1/DNMT3A/PCNA/OGG1/LMNB2/MORC2/MATR3/NUP93/NUP107/TPR/POLA1/LMNB1/PRKCD/MAP2/MYB	26
CC	GO:0000800	lateral element	7/1734	14/19559	8.34e-05	0.00180409	0.00164155	RAD51/BLM/BRCA2/INCENP/SMC1B/BRCA1/MEI4	7
CC	GO:1990023	mitotic spindle midzone	7/1734	14/19559	8.34e-05	0.00180409	0.00164155	PRC1/KIF18B/AURKB/CENPE/KIF18A/RCC2/KIF20B	7
CC	GO:0005871	kinesin complex	14/1734	51/19559	9.81e-05	0.00205421	0.00186913	KIFC1/KIF20A/KIF2C/KIF18B/KIF18A/KIF23/KIF14/KIF15/KIF11/KIFC2/KLC2/KIF22/KIF3A/KIF20B	14
CC	GO:0005652	nuclear lamina	6/1734	11/19559	0.000150306	0.0030484	0.00277374	LMNA/NARF/SUV39H1/PCNA/LMNB2/LMNB1	6
CC	GO:0030894	replisome	9/1734	26/19559	0.00025674	0.00504923	0.0045943	TONSL/POLA2/PRIM2/MCM3/POLD1/PCNA/PRIM1/DONSON/POLA1	9
CC	GO:0042575	DNA polymerase complex	8/1734	22/19559	0.00038619	0.00737169	0.00670751	POLA2/PRIM2/MCM3/POLD1/POLG2/DNA2/PRIM1/POLA1	8
CC	GO:0000151	ubiquitin ligase complex	43/1734	287/19559	0.000459611	0.00852249	0.00775463	CDC20/UBE2C/DTL/BUB1B/SPSB2/CCNF/ANAPC7/TRAF2/UBE2S/CUL9/PCGF1/CUL7/CBX8/CKS1B/FBXL18/CACYBP/TSPAN17/SHARPIN/KLHL12/CBX2/FBXL19/ANKRD39/RAD18/RBCK1/GLMN/UBE2A/DCAF13/CKS2/RNF8/MED20/DCAF4/ANAPC11/CBX4/FBXO44/PCGF2/BARD1/FBXO32/KLHL21/DCAF16/BRCA1/KCTD17/ZSWIM5/DCAF8L1	43
CC	GO:0097431	mitotic spindle pole	9/1734	30/19559	0.000849384	0.0153125	0.0139329	ASPM/AURKA/FAM83D/GPSM2/HSF1/CDK5RAP2/SPAG5/MAPKBP1/KIF20B	9
CC	GO:0097539	ciliary transition fiber	5/1734	10/19559	0.000938003	0.0164531	0.0149707	CENPF/FBF1/CEP89/TCHP/CEP83	5
CC	GO:0031461	cullin-RING ubiquitin ligase complex	27/1734	162/19559	0.00102168	0.0174492	0.0158771	CDC20/UBE2C/DTL/BUB1B/SPSB2/CCNF/ANAPC7/UBE2S/CUL9/CUL7/CKS1B/FBXL18/CACYBP/KLHL12/FBXL19/GLMN/DCAF13/CKS2/DCAF4/ANAPC11/FBXO44/FBXO32/KLHL21/DCAF16/KCTD17/ZSWIM5/DCAF8L1	27
CC	GO:0036064	ciliary basal body	26/1734	155/19559	0.00113837	0.0189437	0.0172369	CENPF/CDC45/CEP131/CEP250/FBF1/PSMB4/TBC1D7/TUBG1/CENPJ/TTLL1/POC1A/IQCD/CEP41/IFT52/OFD1/PTK2/CCDC66/AGBL4/CEP290/CCDC65/TTLL4/IFT80/DLG5/IFT81/RPGRIP1L/ARMC9	26
CC	GO:0010369	chromocenter	6/1734	15/19559	0.00119263	0.0193504	0.017607	AURKB/CDCA8/OIP5/CBX1/ESCO2/INCENP	6
CC	GO:0000930	gamma-tubulin complex	7/1734	21/19559	0.00162206	0.025676	0.0233626	TUBG1/TUBG2/CENPJ/MZT1/CDK5RAP2/CEP290/BRCA1	7
CC	GO:0045120	pronucleus	6/1734	16/19559	0.00176596	0.0272883	0.0248297	CENPF/AURKA/EZH2/CCNA2/HSF1/CBX1	6
CC	GO:0005680	anaphase-promoting complex	7/1734	22/19559	0.00219879	0.0324962	0.0295683	CDC20/UBE2C/BUB1B/ANAPC7/UBE2S/CUL7/ANAPC11	7
CC	GO:0031519	PcG protein complex	11/1734	47/19559	0.00224783	0.0324962	0.0295683	EZH2/PCGF1/CBX8/UBAP2L/CBX2/EZH1/PHF19/ASXL1/CBX4/PCGF2/SCML2	11
CC	GO:0005720	nuclear heterochromatin	9/1734	34/19559	0.0022532	0.0324962	0.0295683	CENPA/EME1/UHRF1/DNMT3A/TRIM28/CBX1/ESCO2/BEND3/PCGF2	9
CC	GO:0071004	U2-type prespliceosome	6/1734	17/19559	0.00252616	0.0348825	0.0317397	SNRNP70/SNRPB/SNRPC/SF3A2/LUC7L3/PRPF40B	6
CC	GO:0071010	prespliceosome	6/1734	17/19559	0.00252616	0.0348825	0.0317397	SNRNP70/SNRPB/SNRPC/SF3A2/LUC7L3/PRPF40B	6
CC	GO:0035371	microtubule plus-end	7/1734	23/19559	0.00292171	0.0395039	0.0359447	KIF2C/KIF18B/KNSTRN/CDK5RAP2/SPAG5/NCKAP5/CLIP2	7
CC	GO:0000307	cyclin-dependent protein kinase holoenzyme complex	10/1734	43/19559	0.00369297	0.048913	0.044506	CCNB2/CDK1/CCNB1/CCNA2/CCNF/CKS1B/PCNA/CKS2/CCNE2/CCNO	10
CC	GO:0043601	nuclear replisome	7/1734	24/19559	0.00381331	0.0494967	0.0450372	TONSL/POLA2/PRIM2/MCM3/POLD1/PRIM1/POLA1	7
MF	GO:0140097	catalytic activity	acting on DNA	52/1692	209/18352	1.99e-11	2.05e-08	EXO1/TOP2A/DSCC1/NEIL3/XRCC3/ERCC6L/POLQ/RAD54L/RAD54B/RFC4/FEN1/CHTF18/MCM2/RECQL5/PIF1/RAD51/DDX12P/MCM6/RAD9A/GINS2/MCM3/POLD1/POLG2/BLM/MCM5/TATDN2/LIG1/MCM4/NME1/DNMT3A/PCNA/HMGA1/OGG1/EXOG/DNMT3B/DNA2/SLX4/LIG3/ACTR5/TATDN1/RAD51C/MCM8/TREX1/DNMT1/CHD1L/DCLRE1B/DCLRE1C/FANCM/GINS4/POLA1/DQX1/HMGA2	52
MF	GO:0008094	DNA-dependent ATPase activity	32/1692	108/18352	1.42e-09	7.32e-07	6.97e-07	TOP2A/DSCC1/XRCC3/XRCC2/ERCC6L/POLQ/RAD54L/RAD54B/RFC4/CHTF18/MCM2/RECQL5/PIF1/RAD51/DDX12P/MCM6/GINS2/MSH2/MCM3/SMARCA4/BLM/MCM5/MCM4/DNA2/ACTR5/RAD51C/MCM8/CHD1L/TTF2/FANCM/GINS4/DQX1	32
MF	GO:0015631	tubulin binding	69/1692	365/18352	5.9e-09	2.03e-06	1.93e-06	SKA1/BIRC5/CENPF/KIFC1/KIF20A/KIF4A/KIF2C/PRC1/DLGAP5/KIF18B/RACGAP1/PLK1/CENPE/GTSE1/KIF18A/KIF23/KIF14/STMN1/TBCE/FAM83D/KIF15/MAPT/NUSAP1/KIF11/CACYBP/MAST2/BRSK1/KIFC2/PSRC1/KIF24/WASH3P/NME1/KNSTRN/TPX2/CENPJ/TTLL1/OGG1/CDK5RAP2/KATNB1/BRCA2/AGBL5/OFD1/KIF22/CCDC66/CEP295/SPAG5/CCT5/AGBL4/CDK5R1/TPR/KIF3A/RCC2/S100A8/EFHC1/TTLL4/ALDOA/SPAG8/KIF20B/IFT81/ARHGEF2/STARD9/GAS2L3/BRCA1/MAP2/NDRG1…	69
MF	GO:0016887	ATPase activity	74/1692	423/18352	5.05e-08	1.3e-05	1.24e-05	KIFC1/KIF20A/TOP2A/KIF2C/KIF18B/DSCC1/KIF18A/XRCC3/KIF23/KIF14/XRCC2/ERCC6L/POLQ/DHX34/RAD54L/RAD54B/DDX39A/RFC4/ABCC10/KIF15/CHTF18/NVL/MCM2/RECQL5/DDX41/PIF1/RAD51/DDX49/DDX12P/MCM6/KIF11/ABCC5/GINS2/PSMC4/MSH2/MCM3/SMARCA4/DHX57/BLM/MCM5/MYO19/KIFC2/MCM4/ATAD5/ABCF2/ATP6V1F/MORC2/DNA2/RNF213/ACTR5/RAD51C/KATNB1/MCM8/DHX37/ABCD1/ATP13A2/KIF22/FIGNL1/CHD1L/TTF2/FANCM/KIF3A/GINS4/TAP2/KIF20B/TAP1…	74
MF	GO:0003678	DNA helicase activity	24/1692	78/18352	7.08e-08	1.46e-05	1.39e-05	DSCC1/ERCC6L/POLQ/RAD54B/RFC4/CHTF18/MCM2/RECQL5/PIF1/RAD51/DDX12P/MCM6/GINS2/MCM3/BLM/MCM5/MCM4/DNA2/ACTR5/MCM8/CHD1L/FANCM/GINS4/DQX1	24
MF	GO:0003688	DNA replication origin binding	12/1692	23/18352	1.87e-07	3.22e-05	3.06e-05	CDC45/CDC6/ORC1/MCM10/MCM2/MCM6/MCM3/MCM5/MCM4/MCM8/MCMDC2/POLA1	12
MF	GO:0000217	DNA secondary structure binding	14/1692	34/18352	7.18e-07	0.000105932	0.000100821	NEIL3/XRCC3/XRCC2/MAPT/MSH2/BLM/CLSPN/RAD18/HMGB2/HMGA1/RAD51C/FANCM/NR0B1/HMGA2	14
MF	GO:0017116	single-stranded DNA helicase activity	10/1692	18/18352	9.46e-07	0.000122209	0.000116313	DSCC1/POLQ/RFC4/CHTF18/MCM2/PIF1/RAD51/MCM6/MCM5/DNA2	10
MF	GO:0003697	single-stranded DNA binding	27/1692	114/18352	3.63e-06	0.000417166	0.000397038	CDC45/NEIL3/MCM10/MCM2/NABP2/MAPT/RAD51/MCM6/MSH2/MCM3/RAD51AP1/BLM/MCM5/POLR2G/MCM4/RAD18/NME1/HMGB2/SUB1/HSF1/POLR3C/BRCA2/MCM8/TREX1/MCMDC2/SMC2/POLA1	27
MF	GO:0008017	microtubule binding	48/1692	265/18352	4.13e-06	0.000426596	0.000406013	SKA1/BIRC5/CENPF/KIFC1/KIF20A/KIF4A/KIF2C/PRC1/DLGAP5/KIF18B/RACGAP1/PLK1/CENPE/GTSE1/KIF18A/KIF23/KIF14/FAM83D/KIF15/MAPT/NUSAP1/KIF11/MAST2/KIFC2/PSRC1/KIF24/KNSTRN/TPX2/OGG1/CDK5RAP2/KATNB1/KIF22/CCDC66/CEP295/SPAG5/KIF3A/RCC2/S100A8/SPAG8/KIF20B/ARHGEF2/STARD9/GAS2L3/MAP2/NDRG1/CLIP2/DCDC1/JAKMIP3	48
MF	GO:0004386	helicase activity	33/1692	160/18352	8.16e-06	0.000766064	0.000729102	DSCC1/ERCC6L/POLQ/DHX34/RAD54L/RAD54B/DDX39A/RFC4/CHTF18/MCM2/RECQL5/DDX41/PIF1/RAD51/DDX49/DDX12P/MCM6/GINS2/MCM3/SMARCA4/DHX57/BLM/MCM5/MCM4/DNA2/ACTR5/MCM8/DHX37/CHD1L/TTF2/FANCM/GINS4/DQX1	33
MF	GO:0043138	3'-5' DNA helicase activity	9/1692	19/18352	1.85e-05	0.0015915	0.00151471	MCM2/RECQL5/MCM6/GINS2/BLM/MCM5/ACTR5/FANCM/GINS4	9
MF	GO:0070182	DNA polymerase binding	9/1692	20/18352	3.09e-05	0.00245251	0.00233417	CDT1/FANCI/NABP2/RAD51/FANCD2/SMARCA4/POLG2/HSP90AB1/PCNA	9
MF	GO:0003777	microtubule motor activity	19/1692	77/18352	5.33e-05	0.00393263	0.00374288	KIFC1/KIF20A/KIF4A/KIF2C/KIF18B/CENPE/KIF18A/KIF23/KIF14/KIF15/KIF11/KIFC2/KIF24/DYNLRB1/KLC2/KIF22/KIF3A/KIF20B/STARD9	19
MF	GO:0003774	motor activity	26/1692	132/18352	0.000158546	0.0109186	0.0103917	KIFC1/KIF20A/KIF4A/KIF2C/KIF18B/CENPE/KIF18A/KIF23/KIF14/KIF15/KIF11/DCTN2/MYO19/DYNLL1/KIFC2/KIF24/DYNLRB1/KLC2/KIF22/MYL6B/KIF3A/MYO18B/KIF20B/STARD9/MYO3A/DNALI1	26
MF	GO:0004536	deoxyribonuclease activity	15/1692	59/18352	0.000223199	0.0144103	0.013715	EXO1/XRCC3/FEN1/RAD9A/POLD1/TATDN2/NME1/EXOG/DNA2/SLX4/TATDN1/RAD51C/TREX1/DCLRE1B/DCLRE1C	15
MF	GO:0000400	four-way junction DNA binding	7/1692	17/18352	0.00047371	0.026032	0.024776	XRCC3/XRCC2/MSH2/BLM/HMGB2/RAD51C/FANCM	7
MF	GO:0035173	histone kinase activity	7/1692	17/18352	0.00047371	0.026032	0.024776	CDK1/AURKA/CCNB1/AURKB/CHEK1/VRK1/PKN1	7
MF	GO:0004529	exodeoxyribonuclease activity	8/1692	22/18352	0.000504008	0.026032	0.024776	EXO1/FEN1/RAD9A/POLD1/TATDN1/TREX1/DCLRE1B/DCLRE1C	8
MF	GO:0016895	exodeoxyribonuclease activity	producing 5'-phosphomonoesters	8/1692	22/18352	0.000504008	0.026032	EXO1/FEN1/RAD9A/POLD1/TATDN1/TREX1/DCLRE1B/DCLRE1C	8
MF	GO:0003684	damaged DNA binding	15/1692	65/18352	0.00068501	0.033696	0.0320702	NEIL3/POLQ/FEN1/FANCG/MSH2/POLD1/BLM/RAD18/PCNA/HMGB2/OGG1/DCLRE1B/DCLRE1C/BRCA1/AUNIP	15
MF	GO:0008409	5'-3' exonuclease activity	7/1692	19/18352	0.00104074	0.0488673	0.0465094	EXO1/POLQ/FEN1/DXO/EXOG/DCLRE1B/DCLRE1C	7
MF	GO:0016893	endonuclease activity	active with either ribo- or deoxyribonucleic acids and producing 5'-phosphomonoesters	12/1692	48/18352	0.00109046	0.0489757	EXO1/RNASEH2A/FEN1/EDC3/TATDN2/RPP21/AGO2/DNA2/SLX4/DROSHA/TATDN1/POP1	12
