# Supplementary material for: Construction and validation of a prognostic model for hepatocellular carcinoma: Inflammatory ferroptosis and mitochondrial metabolism indicate a poor prognosis
Source: Front Oncol. 2023 Jan 5;12:972434. doi: 10.3389/fonc.2022.972434 (PMC9850107; doi:10.3389/fonc.2022.972434)
Supplement: Supplementary file 1 [file DataSheet_1.zip › DATA SHEET 3/ST7 pair.xlsx]

## Sheet: ST5 pair
Supplement Table 7. Expression of proteins in different tumor tissues by Immunosotochemistry
Gene Names	Classification	n	Optical density value	P*
EZH2	LIHC	104	0.428(0.394,0.475)	2.691e-21
	adj-non LIHC		0.367(0.358,0.380)
GRPEL2	LIHC	104	0.279±0.147	8.7458e-11
	adj-non LIHC		0.266±0.013
PIGU	LIHC	104	0.563(0.546,0.577)	4.5135e-13
	adj-non LIHC		0.539±0.021
PPMIG	LIHC	104	0.522(0.494,0.547)	3.9946e-12
	adj-non LIHC		0.475(0.455,0.506)
DSNP2	LIHC	104	0.389±0.056	0.625
	adj-non LIHC		0.407(0.318,0.433)
SF3B4	LIHC	104	0.314(0.301,0.322)	1.4879e-12
	adj-non LIHC		0.294±0.153
TCOF1	LIHC	104	0.579(0.567,0.594)	0.599
	adj-non LIHC		0.579(0.565,0.591)
TUBG1	LIHC	104	0.297(0.276,0.309)	0.016
	adj-non LIHC		0.305(0.293,0.309)
txnRD1	LIHC	104	0.556(0.540,0.581)	0.007
	adj-non LIHC		0.570±0.028
mycn	LIHC	104	0.335(0.317,0.368)	0.954
	adj-non LIHC		0.338(0.309,0.377)
NDRG1	LIHC	104	0.469±0.036	1e-06
	adj-non LIHC		0.440(0.422,0.465)
SQSTM1	LIHC	104	0.238(0.214,0.266)	0.709
	adj-non LIHC		0.243±0.035
UCK2	LIHC	104	0.456±0.041	0.315
	adj-non LIHC		0.451±0.044
LIHC: Hepatocellular carcinoma tumor sites; adj-non LIHC: Tissues adj-non LIHC to cancer; Normally distributed data is presented in the form of mean ± standard deviation, and non-normally distributed data is presented in median (interquartile range). For the two groups that are normally distributed, the Student's unpaired t test is used . For one or two groups are non-normal distribution, Mann-Wh…
