# Supplementary material for: Construction and validation of a prognostic model for hepatocellular carcinoma: Inflammatory ferroptosis and mitochondrial metabolism indicate a poor prognosis
Source: Front Oncol. 2023 Jan 5;12:972434. doi: 10.3389/fonc.2022.972434 (PMC9850107; doi:10.3389/fonc.2022.972434)
Supplement: Supplementary file 1 [file DataSheet_1.zip › DATA SHEET 3/ST1 antibody.xlsx]

## Sheet: ST1 antibody
Supplement table 1: Primer-antibody used in study
Primer antibody	Company	Cat. Log	Applications
EZH2	HuaBio	ET1701-56	1:500
GRPEL2	Absin	abs18420	1:500
MYCN	Absin	abs113226	1:500
NDRG1	HuaBio	ET1705-20	1:500
PIGU	HuaBio	ET7106-70	1:500
PPMIG	abcam	ab70794	1:1000
SF3B4	HuaBio	ER64907	1:500
SQSTM1	HuaBio	EM0704	1:500
TCOF1	HuaBio	ER64907	1:500
TUBG1	HuaBio	ET1702-32	1:500
TXNRD1	HuaBio	ET1704-81	1:500
UCK2	HuaBio	ER65260	1:500
