# Supplementary material for: Construction and validation of a prognostic model for hepatocellular carcinoma: Inflammatory ferroptosis and mitochondrial metabolism indicate a poor prognosis
Source: Front Oncol. 2023 Jan 5;12:972434. doi: 10.3389/fonc.2022.972434 (PMC9850107; doi:10.3389/fonc.2022.972434)
Supplement: Supplementary file 1 [file DataSheet_1.zip › DATA SHEET 3/ST3 KEGG.xlsx]

## Sheet: ST3 KEGG
Supplement table 3: KEGG analysis results
ID	Description	GeneRatio	BgRatio	pvalue	p.adjust	qvalue	geneID	Count
hsa04110	Cell cycle	45/710	124/8111	1.22245e-17	3.92405e-15	3.66734e-15	CDC25C/E2F1/CDC20/CCNB2/CDK1/PTTG1/CDC45/CCNB1/BUB1/PKMYT1/TTK/CDC6/CDKN2A/CCNA2/ORC1/BUB1B/PLK1/ORC6/E2F2/CDKN2C/ANAPC7/MCM2/MCM6/MAD2L1/CDC7/MCM3/MCM5/CHEK1/MCM4/PCNA/CDC25A/CCNE2/CDKN2B/SFN/RBL1/DBF4/ANAPC11/ESPL1/CHEK2/E2F5/PRKDC/CDC25B/SMC1B/E2F3/MYC	45
hsa03030	DNA replication	16/710	36/8111	1.38665e-08	2.22557e-06	2.07998e-06	RNASEH2A/RFC4/FEN1/POLA2/MCM2/MCM6/PRIM2/MCM3/POLD1/MCM5/LIG1/MCM4/PCNA/DNA2/PRIM1/POLA1	16
hsa03460	Fanconi anemia pathway	17/710	54/8111	1.83621e-06	0.000196475	0.000183621	UBE2T/EME1/FANCI/FANCG/RAD51/FANCD2/BLM/TELO2/FANCE/FANCB/RMI2/SLX4/RAD51C/BRCA2/FANCA/FANCM/BRCA1	17
hsa03440	Homologous recombination	13/710	41/8111	2.77342e-05	0.00222567	0.00208006	EME1/XRCC3/XRCC2/RAD54L/RAD54B/RAD51/POLD1/BLM/RAD51C/BRCA2/TOPBP1/BARD1/BRCA1	13
hsa05219	Bladder cancer	12/710	41/8111	0.000134777	0.00865269	0.00808663	E2F1/CDKN2A/E2F2/MAP2K2/RASSF1/MAPK3/HRAS/E2F3/MMP1/SRC/EGF/MYC	12
hsa04218	Cellular senescence	27/710	156/8111	0.000426544	0.0228201	0.0213272	E2F1/CCNB2/CDK1/CCNB1/LIN37/CDKN2A/CCNA2/FOXM1/MYBL2/E2F2/RAD9A/CHEK1/MAP2K2/MAPK3/TSC1/HRAS/CDC25A/CCNE2/CDKN2B/RBL1/CHEK2/E2F5/SERPINE1/E2F3/SQSTM1/MYC/CALML3	27
hsa04914	Progesterone-mediated oocyte maturation	19/710	100/8111	0.000935416	0.0428955	0.0400893	CDC25C/CCNB2/CDK1/AURKA/CCNB1/BUB1/PKMYT1/CCNA2/PLK1/ANAPC7/MAD2L1/MAPK3/HSP90AB1/SPDYA/CDC25A/ANAPC11/RPS6KA6/KIF22/CDC25B	19
