# Supplementary material for: Construction and validation of a prognostic model for hepatocellular carcinoma: Inflammatory ferroptosis and mitochondrial metabolism indicate a poor prognosis
Source: Front Oncol. 2023 Jan 5;12:972434. doi: 10.3389/fonc.2022.972434 (PMC9850107; doi:10.3389/fonc.2022.972434)
Supplement: Supplementary file 1 [file DataSheet_1.zip › DATA SHEET 3/ST9.xlsx]

## Sheet: Sheet1
Supplement table 9:Correlation analysis for 3 hub genes and HBV infections
Characteristic	No, N = 3111	Yes, N = 1121	p-value2
EZH2	-0.91 (2.51)	-0.26 (1.92)	0.006
GRPEL2	0.01 (1.37)	0.14 (1.16)	0.36
NDRG1	5.14 (2.22)	5.31 (2.08)	0.46
1Mean (SD) 2Welch Two Sample t-test
