# Supplementary material for: Construction and validation of a prognostic model for hepatocellular carcinoma: Inflammatory ferroptosis and mitochondrial metabolism indicate a poor prognosis
Source: Front Oncol. 2023 Jan 5;12:972434. doi: 10.3389/fonc.2022.972434 (PMC9850107; doi:10.3389/fonc.2022.972434)
Supplement: Supplementary file 1 [file DataSheet_1.zip › DATA SHEET 3/ST5 Ferr.xlsx]

## Sheet: ST4 Ferr
Supplement Table 5: Correlation between Ferroptosis related-gene signature and Hub genes
Target gene	Hub gene	Correlation	P value
ACSL4	EZH2	0.225407	1.08e-05
ALOX15	EZH2	0.197627	0.000119504
CARS	EZH2	0.488514	7.92e-24
CDKN1A	EZH2	0.130746	0.0113766
CS	EZH2	0.578602	8.38e-35
DPP4	EZH2	0.0905258	0.0803917
EMC2	EZH2	0.38128	2.18e-14
FANCD2	EZH2	0.874635	4.99e-119
FDFT1	EZH2	0.363428	4.04e-13
GLS2	EZH2	-0.138206	0.00743544
GPX4	EZH2	0.205448	6.26e-05
HSPA5	EZH2	0.453378	2.33e-20
HSPB1	EZH2	0.429228	3.39e-18
LPCAT3	EZH2	0.341017	1.23e-11
MT1G	EZH2	-0.0946028	0.0676235
NCOA4	EZH2	0.233349	5.1e-06
NFE2L2	EZH2	0.299793	3.32e-09
RPL8	EZH2	0.352199	2.31e-12
SAT1	EZH2	-0.0984973	0.0570273
SLC1A5	EZH2	0.549289	7.3e-31
SLC7A11	EZH2	0.310499	8.41e-10
TFRC	EZH2	0.616942	1.34e-40
ACSL4	GRPEL2	0.200563	9.4e-05
ALOX15	GRPEL2	0.123952	0.0164691
CARS	GRPEL2	0.535832	3.52e-29
CDKN1A	GRPEL2	0.170257	0.000947206
CS	GRPEL2	0.677614	1.36e-51
DPP4	GRPEL2	0.117728	0.0227829
EMC2	GRPEL2	0.57223	6.51e-34
FANCD2	GRPEL2	0.682399	1.43e-52
FDFT1	GRPEL2	0.370211	1.36e-13
GLS2	GRPEL2	-0.192054	0.000186556
GPX4	GRPEL2	0.23711	3.54e-06
HSPA5	GRPEL2	0.427759	4.53e-18
HSPB1	GRPEL2	0.431375	2.21e-18
LPCAT3	GRPEL2	0.30069	2.97e-09
MT1G	GRPEL2	-0.0604164	0.243796
NCOA4	GRPEL2	0.336744	2.28e-11
NFE2L2	GRPEL2	0.447586	7.98e-20
RPL8	GRPEL2	0.377425	4.16e-14
SAT1	GRPEL2	0.0183035	0.724225
SLC1A5	GRPEL2	0.546934	1.46e-30
SLC7A11	GRPEL2	0.503451	1.99e-25
TFRC	GRPEL2	0.605726	8.04e-39
ACSL4	PIGU	0.329927	6.02e-11
ALOX15	PIGU	0.127384	0.0136902
CARS	PIGU	0.482715	3.16e-23
CDKN1A	PIGU	0.0407232	0.432314
CS	PIGU	0.558973	4.03e-32
DPP4	PIGU	-0.0278452	0.591405
EMC2	PIGU	0.365172	3.06e-13
FANCD2	PIGU	0.690393	2.97e-54
FDFT1	PIGU	0.356878	1.13e-12
GLS2	PIGU	-0.30496	1.72e-09
GPX4	PIGU	0.470668	5.14e-22
HSPA5	PIGU	0.429233	3.38e-18
HSPB1	PIGU	0.60568	8.18e-39
LPCAT3	PIGU	0.110477	0.0326868
MT1G	PIGU	-0.105162	0.0420963
NCOA4	PIGU	0.086732	0.0939616
NFE2L2	PIGU	0.112124	0.0301619
RPL8	PIGU	0.560548	2.49e-32
SAT1	PIGU	-0.105847	0.0407689
SLC1A5	PIGU	0.5986	9.96e-38
SLC7A11	PIGU	0.355159	1.47e-12
TFRC	PIGU	0.46526	1.73e-21
ACSL4	PPM1G	0.101238	0.0504261
ALOX15	PPM1G	0.149254	0.00381591
CARS	PPM1G	0.560058	2.89e-32
CDKN1A	PPM1G	0.118733	0.0216404
CS	PPM1G	0.672176	1.69e-50
DPP4	PPM1G	0.109525	0.0342266
EMC2	PPM1G	0.477031	1.19e-22
FANCD2	PPM1G	0.735077	9.17e-65
FDFT1	PPM1G	0.441072	3.1e-19
GLS2	PPM1G	-0.292219	8.49e-09
GPX4	PPM1G	0.381985	1.94e-14
HSPA5	PPM1G	0.496604	1.1e-24
HSPB1	PPM1G	0.517735	4.93e-27
LPCAT3	PPM1G	0.261569	2.88e-07
MT1G	PPM1G	-0.0613716	0.236408
NCOA4	PPM1G	0.290565	1.04e-08
NFE2L2	PPM1G	0.408339	1.84e-16
RPL8	PPM1G	0.480198	5.71e-23
SAT1	PPM1G	0.0956738	0.0645601
SLC1A5	PPM1G	0.533369	7.01e-29
SLC7A11	PPM1G	0.438606	5.14e-19
TFRC	PPM1G	0.550095	5.76e-31
ACSL4	SF3B4	0.295349	5.78e-09
ALOX15	SF3B4	0.141181	0.00624012
CARS	SF3B4	0.560372	2.63e-32
CDKN1A	SF3B4	0.180389	0.000455454
CS	SF3B4	0.609687	1.93e-39
DPP4	SF3B4	0.148146	0.00408826
EMC2	SF3B4	0.546672	1.57e-30
FANCD2	SF3B4	0.685163	3.79e-53
FDFT1	SF3B4	0.355813	1.33e-12
GLS2	SF3B4	-0.293377	7.37e-09
GPX4	SF3B4	0.336801	2.26e-11
HSPA5	SF3B4	0.51145	2.56e-26
HSPB1	SF3B4	0.507229	7.61e-26
LPCAT3	SF3B4	0.305572	1.59e-09
MT1G	SF3B4	-0.140969	0.00631952
NCOA4	SF3B4	0.263164	2.42e-07
NFE2L2	SF3B4	0.40016	8.16e-16
RPL8	SF3B4	0.429116	3.46e-18
SAT1	SF3B4	-0.0666361	0.198514
SLC1A5	SF3B4	0.563726	9.38e-33
SLC7A11	SF3B4	0.383078	1.61e-14
TFRC	SF3B4	0.544139	3.28e-30
ACSL4	TUBG1	0.17227	0.00082156
ALOX15	TUBG1	0.170921	0.000903921
CARS	TUBG1	0.517768	4.89e-27
CDKN1A	TUBG1	0.141975	0.00595197
CS	TUBG1	0.526976	4.1e-28
DPP4	TUBG1	0.170221	0.000949582
EMC2	TUBG1	0.393505	2.66e-15
FANCD2	TUBG1	0.771931	3.46e-75
FDFT1	TUBG1	0.43335	1.49e-18
GLS2	TUBG1	-0.152911	0.00302957
GPX4	TUBG1	0.322506	1.69e-10
HSPA5	TUBG1	0.410956	1.13e-16
HSPB1	TUBG1	0.401125	6.86e-16
LPCAT3	TUBG1	0.349804	3.32e-12
MT1G	TUBG1	-0.0740797	0.152774
NCOA4	TUBG1	0.267377	1.53e-07
NFE2L2	TUBG1	0.284854	2.06e-08
RPL8	TUBG1	0.325445	1.12e-10
SAT1	TUBG1	-0.117963	0.0225106
SLC1A5	TUBG1	0.478734	8.04e-23
SLC7A11	TUBG1	0.383347	1.54e-14
TFRC	TUBG1	0.507783	6.6e-26
ACSL4	TXNRD1	0.124238	0.0162205
ALOX15	TXNRD1	0.00311788	0.95208
CARS	TXNRD1	0.358133	9.26e-13
CDKN1A	TXNRD1	0.0820128	0.113328
CS	TXNRD1	0.4164	4.07e-17
DPP4	TXNRD1	0.311324	7.55e-10
EMC2	TXNRD1	0.528693	2.56e-28
FANCD2	TXNRD1	0.362175	4.92e-13
FDFT1	TXNRD1	0.351143	2.71e-12
GLS2	TXNRD1	-0.148804	0.00392433
GPX4	TXNRD1	0.129966	0.0118798
HSPA5	TXNRD1	0.293692	7.09e-09
HSPB1	TXNRD1	0.194784	0.000150226
LPCAT3	TXNRD1	0.356324	1.23e-12
MT1G	TXNRD1	0.04288	0.408315
NCOA4	TXNRD1	0.328853	7e-11
NFE2L2	TXNRD1	0.47924	7.14e-23
RPL8	TXNRD1	0.205994	5.98e-05
SAT1	TXNRD1	0.0723714	0.162491
SLC1A5	TXNRD1	0.325734	1.08e-10
SLC7A11	TXNRD1	0.621792	2.18e-41
TFRC	TXNRD1	0.433335	1.49e-18
ACSL4	NDRG1	0.124647	0.0158694
ALOX15	NDRG1	0.00117281	0.981965
CARS	NDRG1	0.264034	2.2e-07
CDKN1A	NDRG1	-0.0229372	0.658376
CS	NDRG1	0.486881	1.17e-23
DPP4	NDRG1	0.166346	0.00124336
EMC2	NDRG1	0.478009	9.51e-23
FANCD2	NDRG1	0.56111	2.1e-32
FDFT1	NDRG1	0.350762	2.87e-12
GLS2	NDRG1	-0.264499	2.09e-07
GPX4	NDRG1	0.128917	0.0125885
HSPA5	NDRG1	0.285632	1.88e-08
HSPB1	NDRG1	0.473804	2.51e-22
LPCAT3	NDRG1	0.230267	6.83e-06
MT1G	NDRG1	-0.00685414	0.894897
NCOA4	NDRG1	0.20584	6.06e-05
NFE2L2	NDRG1	0.239565	2.79e-06
RPL8	NDRG1	0.504499	1.53e-25
SAT1	NDRG1	-0.0854067	0.0991121
SLC1A5	NDRG1	0.467735	9.97e-22
SLC7A11	NDRG1	0.339146	1.61e-11
TFRC	NDRG1	0.422438	1.28e-17
