# Supplementary material for: Construction and validation of a prognostic model for hepatocellular carcinoma: Inflammatory ferroptosis and mitochondrial metabolism indicate a poor prognosis
Source: Front Oncol. 2023 Jan 5;12:972434. doi: 10.3389/fonc.2022.972434 (PMC9850107; doi:10.3389/fonc.2022.972434)
Supplement: Supplementary file 1 [file DataSheet_1.zip › DATA SHEET 3/ST4.xlsx]

## Sheet: ST8
Supplement table 4:Correlation analysis for eight hub genes and immune checkpoint genes
	EZH2	GRPEL2	PIGU	PPM1G	SF3B4	TUBG1	TXNRD1	NDRG1
CD274	0.298852	0.297452	0.138014	0.303961	0.211386	0.234398	0.25624	0.141471
CD276	0.612942	0.635231	0.645088	0.63824	0.609165	0.506729	0.23297	0.526526
CTLA4	0.357034	0.307453	0.378971	0.283702	0.284603	0.276373	0.221717	0.267896
HHLA2	0.281534	0.295904	0.298127	0.269991	0.289934	0.285559	0.225415	0.399145
ICOS	0.339669	0.274301	0.319025	0.250337	0.254606	0.250396	0.217557	0.226387
ICOSLG	0.250092	0.2772	0.271592	0.285458	0.262575	0.23266	0.11993	0.215231
PDCD1	0.35325	0.285742	0.339854	0.266914	0.287188	0.253602	0.093859	0.241295
PDCD1LG2	0.182244	0.219859	0.11442	0.207795	0.119349	0.135774	0.224218	0.139551
TMIGD2	0.00301409	0.0668504	0.0995615	0.0247	0.0561623	-0.0571219	-0.0458111	-0.0180785
VTCN1	0.256216	0.381919	0.285756	0.360465	0.336276	0.221084	0.19882	0.254166
BTLA	0.197416	0.184237	0.181762	0.142419	0.144032	0.124268	0.145004	0.105627
CD27	0.27844	0.204749	0.298999	0.24079	0.209689	0.211099	0.107618	0.174218
CD40LG	0.134366	0.190875	0.136497	0.06663	0.1449	0.0451431	0.117815	0.126354
CD40	0.230871	0.22226	0.150764	0.196383	0.227107	0.268377	0.329255	0.0584732
CD70	0.298314	0.255581	0.365264	0.329561	0.267531	0.249126	0.135354	0.22341
TNFRSF18	0.361488	0.34837	0.477522	0.340811	0.386208	0.305732	0.17916	0.325304
TNFRSF4	0.408641	0.451967	0.573085	0.458252	0.470791	0.368016	0.229313	0.326041
TNFRSF9	0.289359	0.344168	0.326161	0.346965	0.277763	0.255425	0.304639	0.271386
TNFSF14	0.117704	0.167904	-0.0344253	-0.0302762	0.205555	0.0541332	0.225856	0.0196097
TNFSF4	0.490689	0.45429	0.433007	0.393797	0.529249	0.371683	0.147453	0.308717
TNFSF9	0.306719	0.382978	0.391695	0.364046	0.395152	0.287397	0.290186	0.362235
HAVCR2	0.357901	0.398835	0.364026	0.373309	0.300942	0.287742	0.298395	0.325525
IDO1	0.180383	0.190671	0.165548	0.230134	0.174136	0.191079	0.199313	0.125203
LAG3	0.359622	0.17625	0.333975	0.285556	0.208554	0.258358	0.0521793	0.208581
FGL1	-0.176946	-0.154496	-0.189391	-0.26626	-0.212507	-0.213468	0.0658594	-0.0450642
ENTPD1	0.480943	0.586089	0.43486	0.497137	0.477242	0.374666	0.339529	0.321473
NT5E	0.189323	0.146448	0.12838	0.108383	0.117311	0.0807406	0.185887	0.23095
SIGLEC15	0.132148	0.0756866	0.0480542	0.114064	0.133989	0.0758488	-0.0815515	0.0318482
NCR3	0.122286	0.102483	0.203847	0.098009	0.104568	0.0472617	0.0175534	0.13417
