# Supplementary material for: Construction and validation of a prognostic model for hepatocellular carcinoma: Inflammatory ferroptosis and mitochondrial metabolism indicate a poor prognosis
Source: Front Oncol. 2023 Jan 5;12:972434. doi: 10.3389/fonc.2022.972434 (PMC9850107; doi:10.3389/fonc.2022.972434)
Supplement: Supplementary file 1 [file DataSheet_1.zip › DATA SHEET 3/ST8.xlsx]

## Sheet: ST7
Supplement table 8: Verification of TCGA+ GTEx and GSE101685 for eight hub gene expression level
ID	Gene.symbol	adj.P.Val	P.Value	t	B	logFC	Gene.title	Location
203358_s_at	EZH2	3.47e-06	9.7e-09	7.58467	10.0482	3.88976	enhancer of zeste 2 polycomb repressive complex 2 subunit
201714_at	TUBG1	0.000367	4e-06	5.51279	4.24846	2.93336	tubulin gamma 1
209044_x_at	SF3B4	0.00117	1.88e-05	4.98974	2.76021	2.30394	splicing factor 3b subunit 4
225903_at	PIGU	0.0319	0.0018	3.39424	-1.57603	1.82953	phosphatidylinositol glycan anchor biosynthesis class U
201266_at	TXNRD1	0.00107	0.0107	2.70318	-3.22459	2.16238	thioredoxin reductase 1
226881_at	GRPEL2	0.00213	0.00317	2.24244	-4.19102	1.72224	GrpE like 2	mitochondrial
200913_at	PPM1G	0.00617	0.00214	1.26758	-5.75916	1.3265	protein phosphatase	Mg2+/Mn2+ dependent 1G
1561080_at	TXNRD1	0.00745	0.00339	0.971106	-6.08154	1.2288	thioredoxin reductase 1
238427_at	GRPEL2	0.00866	0.00553	0.598646	-6.37088	1.09276	GrpE like 2	mitochondrial
